# Supplementary material for: Predicting conserved protein motifs with Sub-HMMs
Source: BMC Bioinformatics. 2010 Apr 26;11:205. doi: 10.1186/1471-2105-11-205 (PMC2879284; doi:10.1186/1471-2105-11-205)
Supplement: Additional file 1 — PROSITE Comparisons. Tar archive containing a file for each overlap threshold given in table 2. Column descriptions are given at the beginning of each file. [file 1471-2105-11-205-S1.TAR]

Archive with 7 entries (7 files):
- prosite_comp-0.data.csv
- prosite_comp-100.data.csv
- prosite_comp-10.data.csv
- prosite_comp-25.data.csv
- prosite_comp-50.data.csv
- prosite_comp-75.data.csv
- prosite_comp-90.data.csv
