# Supplementary material for: Predicting conserved protein motifs with Sub-HMMs
Source: BMC Bioinformatics. 2010 Apr 26;11:205. doi: 10.1186/1471-2105-11-205 (PMC2879284; doi:10.1186/1471-2105-11-205)
Supplement: Additional file 1 — PROSITE Comparisons. Tar archive containing a file for each overlap threshold given in table 2. Column descriptions are given at the beginning of each file. [file 1471-2105-11-205-S1.TAR › prosite_comp-100.data.csv]

name of sub-hmm	name of prosite family	percentage of pfam family members which overlapped with the prosite family	percentage of prosite family members which overlapped with the pfam family	percentage of prosite family members which matched the prosite pattern and are also in the pfam family	the number of sequences common to both families	size of the pfam family	size of the prostie family	the number of prosite family members which matched the prosite pattern	the probability of this overlap occurring by chance	for internal use
pfam	prosite	% overlap/pfam	% overlap/prosite	% prosite matches	overlaps	# pfam	# prosite	# prosite matches	p-value	adj-intersect
PF00186.10-0	PS00075	0.0899689762150982	0.91578947368421	1	87.0	967.0	95.0	87.0	1.2890125267063526E-78	86.0
PF00186.10-1	PS00075	0.0899689762150982	0.91578947368421	1	87.0	967.0	95.0	87.0	4.270180484818304E-85	85.0
PF00046.20-0	PS00027	0.13220029656667	0.768567639257294	0.993996569468268	1159.0	8767.0	1508.0	1166.0	0.0	342.0
PF07654.6-2	PS00290	0.0571879936808847	0.580128205128205	0.983695652173913	362.0	6330.0	624.0	368.0	0.0	212.0
PF01047.13-0	PS01117	0.0171683389074693	0.553956834532374	1	77.0	4485.0	139.0	77.0	1.6983768002056555E-54	77.0
PF01047.13-1	PS01117	0.0171683389074693	0.553956834532374	1	77.0	4485.0	139.0	77.0	6.219563831941481E-59	77.0
PF07740.3-0	PS60021	0.3	0.789473684210526	1	15.0	50.0	19.0	15.0	3.699096106157169E-4	5.0
PF00334.10-3	PS00469	0.387276785714286	0.62748643761302	1	347.0	896.0	553.0	347.0	0.0	209.0
PF00312.13-1	PS00362	0.554006968641115	0.730474732006126	1	477.0	861.0	653.0	477.0	4.4687755906287005E-236	470.0
PF00920.12-1	PS00886	0.31609756097561	0.746543778801843	1	324.0	1025.0	434.0	324.0	0.0	296.0
PF01258.8-0	PS01102	0.0316139767054908	0.95	1	19.0	601.0	20.0	19.0	4.0350079717732756E-27	19.0
PF00771.11-4	PS00994	0.0483005366726297	0.9	1	27.0	559.0	30.0	27.0	2.191689171095379E-25	27.0
PF00068.10-0	PS00118	0.428571428571429	0.8	1	288.0	672.0	360.0	288.0	1.108470213030667E-123	284.0
PF00068.10-1	PS00119	0.413690476190476	0.822485207100592	0.996415770609319	278.0	672.0	338.0	279.0	2.427671285708953E-288	279.0
PF02079.7-0	PS00541	0.4	0.857142857142857	1	6.0	15.0	7.0	6.0	0.006196397759436964	6.0
PF00149.19-4	PS01269	0.00147405660377359	1	1	10.0	6784.0	10.0	10.0	1.7841458480171319E-10	10.0
PF07963.3-0	PS00409	0.0298284862043251	0.879120879120879	1	80.0	2682.0	91.0	80.0	3.250323919032771E-76	77.0
PF00146.12-2	PS00667	0.0494984160506864	0.625	1	375.0	7576.0	600.0	375.0	0.0	214.0
PF00146.12-4	PS00668	0.0623020063357973	0.786666666666667	1	472.0	7576.0	600.0	472.0	0.0	410.0
PF01470.8-1	PS01333	0.406417112299465	0.703703703703704	1	76.0	187.0	108.0	76.0	3.864622865769449E-58	75.0
PF01470.8-3	PS01334	0.454545454545455	0.794392523364486	1	85.0	187.0	107.0	85.0	5.9427212599048695E-92	85.0
PF00723.12-2	PS00820	0.0379746835443038	0.882352941176471	1	15.0	395.0	17.0	15.0	6.3545073214468545E-27	15.0
PF00494.10-5	PS01045	0.0652866242038217	0.773584905660377	1	41.0	628.0	53.0	41.0	6.529527422765522E-54	41.0
PF00765.8-0	PS00949	0.0968992248062016	1	1	25.0	258.0	25.0	25.0	8.763948334934708E-25	25.0
PF02044.8-0	PS00257	0.647058823529412	0.647058823529412	1	22.0	34.0	34.0	22.0	2.7368391483448115E-17	15.0
PF00236.9-0	PS00779	0.461538461538462	0.947368421052632	1	54.0	117.0	57.0	54.0	3.701545367776304E-81	54.0
PF00236.9-2	PS00780	0.461538461538462	0.947368421052632	1	54.0	117.0	57.0	54.0	1.9555944662932282E-81	54.0
PF00223.10-17	PS00419	0.248730964467005	0.850694444444444	1	245.0	985.0	288.0	245.0	1.3593067933E-314	243.0
PF01341.8-1	PS00655	0.0666666666666667	0.818181818181818	1	9.0	135.0	11.0	9.0	1.429792786733766E-14	9.0
PF02812.9-1	PS00074	0.0993449781659389	0.875	1	91.0	916.0	104.0	91.0	5.423740227657901E-110	90.0
PF07731.5-2	PS00080	0.06328125	0.743119266055046	1	81.0	1280.0	109.0	81.0	4.730101271882794E-131	80.0
PF01179.11-4	PS01165	0.0929203539823009	0.75	1	21.0	226.0	28.0	21.0	2.695967155254229E-34	21.0
PF01179.11-11	PS01164	0.101769911504425	0.851851851851852	1	23.0	226.0	27.0	23.0	1.789967775556902E-35	23.0
PF00928.12-0	PS00990	0.0917874396135266	0.863636363636364	1	38.0	414.0	44.0	38.0	1.2988026666188291E-55	38.0
PF00928.12-3	PS00991	0.101449275362319	0.976744186046512	1	42.0	414.0	43.0	42.0	1.5143976958822533E-58	40.0
PF00160.12-1	PS00170	0.106641721234799	0.814285714285714	1	228.0	2138.0	280.0	228.0	1.891793127156602E-234	224.0
PF01266.15-0	PS00977	0.00577464788732394	1	1	41.0	7100.0	41.0	41.0	1.3679191642862193E-40	41.0
PF01266.15-6	PS00677	0.00253521126760563	0.857142857142857	1	18.0	7100.0	21.0	18.0	5.783722511167188E-33	18.0
PF01301.10-3	PS01182	0.138888888888889	0.862068965517241	1	50.0	360.0	58.0	50.0	1.341809692773624E-113	49.0
PF00870.9-3	PS00348	0.190243902439024	1	1	39.0	205.0	39.0	39.0	4.444767268137073E-49	36.0
PF00155.12-6	PS00105	0.0168034388432982	0.565789473684211	1	129.0	7677.0	228.0	129.0	9.621860022862993E-262	129.0
PF00155.12-6	PS00599	0.0382962094568191	0.509532062391681	1	294.0	7677.0	577.0	294.0	0.0	211.0
PF01048.11-2	PS01232	0.0883164673413064	0.75	1	96.0	1087.0	128.0	96.0	2.708088920333955E-135	95.0
PF01194.8-0	PS01112	0.416666666666667	0.803571428571429	1	45.0	108.0	56.0	45.0	1.0471626573536239E-51	45.0
PF01217.11-1	PS00989	0.0613861386138614	0.574074074074074	1	31.0	505.0	54.0	31.0	5.969222765451095E-63	31.0
PF01187.9-2	PS01158	0.152	0.678571428571429	1	19.0	125.0	28.0	19.0	1.3797298585913827E-22	19.0
PF05543.4-1	PS00639	0.620689655172414	0.0376569037656904	1	18.0	29.0	478.0	18.0	2.0571140799741357E-36	17.0
PF00437.11-4	PS00662	0.0111008325624422	0.857142857142857	1	24.0	2162.0	28.0	24.0	2.4155980400153416E-19	24.0
PF00264.11-1	PS00497	0.0463636363636364	0.525773195876289	0.962264150943396	51.0	1100.0	97.0	53.0	1.333548353425304E-80	48.0
PF00305.10-2	PS00711	0.162079510703364	1	1	53.0	327.0	53.0	53.0	1.1231678345014946E-55	53.0
PF00305.10-2	PS00081	0.162079510703364	1	1	53.0	327.0	53.0	53.0	9.501047982982227E-54	53.0
PF01820.12-1	PS00843	0.443137254901961	0.729032258064516	1	339.0	765.0	465.0	339.0	1.3038817833414402E-286	334.0
PF01168.11-1	PS00395	0.138005780346821	0.786008230452675	1	191.0	1384.0	243.0	191.0	0.0	160.0
PF01167.9-3	PS01200	0.140625	0.947368421052632	1	18.0	128.0	19.0	18.0	6.334032589586423E-24	18.0
PF01082.11-1	PS00084	0.164835164835165	0.535714285714286	1	15.0	91.0	28.0	15.0	5.485063042015407E-35	15.0
PF06377.2-0	PS00256	0.714285714285714	0.227272727272727	1	10.0	14.0	44.0	10.0	1.7288239694953405E-8	9.0
PF01221.9-1	PS01239	0.122727272727273	0.870967741935484	1	27.0	220.0	31.0	27.0	1.2516218071645713E-24	27.0
PF03222.4-0	PS00594	0.0391459074733096	1	1	11.0	281.0	11.0	11.0	3.834171641619544E-15	11.0
PF00219.9-0	PS00222	0.297142857142857	0.88135593220339	1	52.0	175.0	59.0	52.0	7.670801176449974E-98	51.0
PF02934.6-4	PS01234	0.545310015898251	0.770786516853933	1	343.0	629.0	445.0	343.0	0.0	194.0
PF01058.13-2	PS01150	0.0527659574468085	0.939393939393939	1	62.0	1175.0	66.0	62.0	5.800740520660827E-74	60.0
PF01848.7-0	PS00556	0.202247191011236	1	1	18.0	89.0	18.0	18.0	1.8640576389446055E-17	18.0
PF00142.9-2	PS00746	0.0218333849489006	0.875776397515528	1	141.0	6458.0	161.0	141.0	4.967053263221759E-171	138.0
PF00142.9-3	PS00692	0.0213688448436048	0.857142857142857	1	138.0	6458.0	161.0	138.0	3.291041519543149E-155	136.0
PF01290.11-0	PS00500	0.322916666666667	0.939393939393939	1	31.0	96.0	33.0	31.0	1.0	31.0
PF04552.4-3	PS00718	0.0625	0.964285714285714	1	27.0	432.0	28.0	27.0	4.705362197171814E-34	27.0
PF02132.6-1	PS01300	0.554671968190855	0.564777327935223	1	279.0	503.0	494.0	279.0	7.748469842922308E-281	277.0
PF01036.9-5	PS00327	0.0902527075812274	0.625	1	25.0	277.0	40.0	25.0	3.096066616427333E-37	24.0
PF00118.15-0	PS00750	0.0228523769808173	0.951388888888889	1	137.0	5995.0	144.0	137.0	6.55111462024687E-277	134.0
PF00118.15-1	PS00751	0.023185988323603	0.965277777777778	1	139.0	5995.0	144.0	139.0	1.2046818447452621E-215	127.0
PF00118.15-8	PS00995	0.022185154295246	0.886666666666667	1	133.0	5995.0	150.0	133.0	1.0478001213519766E-214	130.0
PF01261.15-1	PS00729	0.053912213740458	0.631284916201117	1	113.0	2096.0	179.0	113.0	6.615443737686692E-218	113.0
PF01261.15-5	PS00731	0.0577290076335878	0.691428571428571	0.991803278688525	121.0	2096.0	175.0	122.0	4.2470111380322076E-151	121.0
PF03441.5-1	PS01083	0.0038961038961039	1	1	3.0	770.0	3.0	3.0	1.5081708594942658E-6	3.0
PF03441.5-2	PS00691	0.0207792207792208	0.941176470588235	1	16.0	770.0	17.0	16.0	1.3118744384948143E-13	15.0
PF00473.8-0	PS00511	0.410958904109589	0.75	1	30.0	73.0	40.0	30.0	5.624890053502923E-30	29.0
PF00164.16-0	PS00055	0.491013071895425	0.755025125628141	1	601.0	1224.0	796.0	601.0	0.0	369.0
PF00285.12-5	PS00480	0.0610514414923686	0.964285714285714	1	108.0	1769.0	112.0	108.0	1.411098914583761E-197	107.0
PF01066.12-0	PS00379	0.0550724637681159	0.931372549019608	1	95.0	1725.0	102.0	95.0	3.6478437701916926E-129	95.0
PF01174.10-1	PS01236	0.6	0.668478260869565	1	123.0	205.0	184.0	123.0	5.654303807601633E-143	122.0
PF00464.10-5	PS00096	0.475321888412017	0.811355311355311	1	443.0	932.0	546.0	443.0	0.0	251.0
PF00822.11-1	PS01346	0.144351464435146	0.8625	0.985714285714286	69.0	478.0	80.0	70.0	8.549896814441198E-90	70.0
PF01254.9-0	PS00970	0.8	1	1	12.0	15.0	12.0	12.0	2.1788387506760084E-7	10.0
PF01254.9-1	PS00971	0.666666666666667	1	1	10.0	15.0	10.0	10.0	8.199647095166909E-13	10.0
PF01184.10-0	PS01114	0.045	1	1	9.0	200.0	9.0	9.0	1.903207967948575E-8	9.0
PF00446.8-0	PS00473	0.340425531914894	0.901408450704225	1	64.0	188.0	71.0	64.0	7.16747856455821E-81	52.0
PF00443.20-0	PS00972	0.0912721049629207	0.824742268041237	1	160.0	1753.0	194.0	160.0	8.9E-323	158.0
PF00443.20-3	PS00973	0.0935539075869937	0.845360824742268	1	164.0	1753.0	194.0	164.0	0.0	159.0
PF00107.17-0	PS01162	0.00423043424163245	0.894736842105263	1	34.0	8037.0	38.0	34.0	2.1121114278077172E-49	34.0
PF00071.13-0	PS00675	0.0323142414860681	0.501501501501502	1	167.0	5168.0	333.0	167.0	2.6596670527364284E-208	165.0
PF00836.10-2	PS01041	0.284090909090909	0.925925925925926	1	25.0	88.0	27.0	25.0	3.99809801648842E-13	25.0
PF00016.11-1	PS00157	0.0296616796121566	0.855639097744361	0.996497373029772	569.0	19183.0	665.0	571.0	0.0	312.0
PF03949.6-0	PS00331	0.0920920920920921	0.779661016949153	1	92.0	999.0	118.0	92.0	9.275027648183563E-160	89.0
PF00048.11-0	PS00472	0.129221732745962	0.846153846153846	1	88.0	681.0	104.0	88.0	1.823244424991266E-26	84.0
PF00048.11-0	PS00471	0.0910425844346549	0.815789473684211	1	62.0	681.0	76.0	62.0	9.066393993448662E-16	55.0
PF00248.12-1	PS00798	0.0224525043177893	0.850467289719626	1	91.0	4053.0	107.0	91.0	5.278464888675733E-116	89.0
PF00248.12-7	PS00062	0.0229459659511473	0.837837837837838	1	93.0	4053.0	111.0	93.0	9.906771504312593E-177	91.0
PF02746.7-3	PS00908	0.0177514792899408	0.818181818181818	1	18.0	1014.0	22.0	18.0	1.6915409228082924E-23	18.0
PF02799.6-5	PS00976	0.254545454545455	0.848484848484849	1	28.0	110.0	33.0	28.0	1.0628182789423916E-32	28.0
PF00762.10-4	PS00534	0.380634390651085	0.733118971061093	1	228.0	599.0	311.0	228.0	2.309560638540069E-289	225.0
PF00775.12-0	PS00083	0.0210772833723653	0.818181818181818	1	18.0	854.0	22.0	18.0	4.664500332264612E-24	18.0
PF00314.8-1	PS00316	0.0869565217391304	0.666666666666667	1	36.0	414.0	54.0	36.0	2.4916276753331194E-28	35.0
PF00883.12-9	PS00631	0.313939393939394	0.775449101796407	1	259.0	825.0	334.0	259.0	1.115E-320	259.0
PF03947.9-0	PS00467	0.46883230904302	0.675949367088608	1	534.0	1139.0	790.0	534.0	0.0	298.0
PF00116.11-2	PS00078	0.0256863059881201	0.930232558139535	1	320.0	12458.0	344.0	320.0	6.427841979250109E-207	306.0
PF00649.9-0	PS01119	0.210526315789474	1	1	8.0	38.0	8.0	8.0	2.208966341391655E-7	8.0
PF00274.10-7	PS00158	0.0941385435168739	0.646341463414634	1	53.0	563.0	82.0	53.0	1.5427128366093792E-80	52.0
PF00896.10-2	PS01240	0.0476190476190476	0.931034482758621	1	27.0	567.0	29.0	27.0	1.4676270697979198E-23	27.0
PF00896.10-3	PS01240	0.0476190476190476	0.931034482758621	1	27.0	567.0	29.0	27.0	7.991775706849385E-22	27.0
PF04542.5-0	PS01063	0.00515995872033024	0.769230769230769	1	30.0	5814.0	39.0	30.0	1.6153819185642143E-23	30.0
PF00216.12-0	PS00045	0.210655235762401	0.719665271966527	1	344.0	1633.0	478.0	344.0	1.2403404139280573E-140	342.0
PF00477.8-0	PS00431	0.257575757575758	1	1	17.0	66.0	17.0	17.0	1.2757738441106361E-12	16.0
PF00709.12-0	PS01266	0.560283687943262	0.758157389635317	1	395.0	705.0	521.0	395.0	0.0	237.0
PF00709.12-9	PS00513	0.517730496453901	0.701923076923077	1	365.0	705.0	520.0	365.0	0.0	247.0
PF00157.8-0	PS00035	0.24702380952381	0.943181818181818	1	83.0	336.0	88.0	83.0	1.1627414914350109E-90	81.0
PF00157.8-1	PS00465	0.261904761904762	1	1	88.0	336.0	88.0	88.0	6.793419719633454E-144	80.0
PF00180.11-6	PS00470	0.176250584385227	0.954430379746835	1	377.0	2139.0	395.0	377.0	0.0	295.0
PF08093.2-0	PS60017	0.625	1	1	5.0	8.0	5.0	5.0	6.317103605011181E-4	4.0
PF02896.9-7	PS00742	0.0672609400324149	0.902173913043478	1	83.0	1234.0	92.0	83.0	1.8310036187425477E-148	83.0
PF01231.9-11	PS00876	0.0923076923076923	0.666666666666667	1	6.0	65.0	9.0	6.0	1.2475136203371687E-8	6.0
PF01231.9-2	PS00877	0.0923076923076923	0.75	1	6.0	65.0	8.0	6.0	1.2245407173587678E-10	6.0
PF02100.8-3	PS01337	0.271428571428571	0.791666666666667	1	19.0	70.0	24.0	19.0	1.0018138810112293E-15	19.0
PF00234.13-3	PS00597	0.0394285714285714	0.726315789473684	0.985714285714286	69.0	1750.0	95.0	70.0	4.030584463587141E-48	70.0
PF00234.13-4	PS00597	0.04	0.736842105263158	1	70.0	1750.0	95.0	70.0	6.270200380710355E-50	70.0
PF00012.11-1	PS00297	0.186199898528666	0.750511247443763	1	734.0	3942.0	978.0	734.0	0.0	223.0
PF00012.11-12	PS00329	0.193049213597159	0.775739041794088	1	761.0	3942.0	981.0	761.0	0.0	342.0
PF00012.11-3	PS01036	0.187214611872146	0.743951612903226	1	738.0	3942.0	992.0	738.0	0.0	224.0
PF00218.12-0	PS00614	0.17670054730258	0.776632302405498	1	226.0	1279.0	291.0	226.0	3.94590172202473E-303	220.0
PF00074.11-2	PS00127	0.467866323907455	0.928571428571429	1	182.0	389.0	196.0	182.0	9.035338772536343E-226	175.0
PF00834.10-1	PS01085	0.0571808510638298	1	1	43.0	752.0	43.0	43.0	3.583854115584747E-54	43.0
PF08603.2-4	PS01089	0.142857142857143	0.933333333333333	1	14.0	98.0	15.0	14.0	3.4590313173184743E-25	14.0
PF00281.10-1	PS00358	0.457687723480334	0.61244019138756	1	384.0	839.0	627.0	384.0	0.0	203.0
PF00313.13-1	PS00352	0.0754342431761787	0.962025316455696	0.980645161290323	152.0	2015.0	158.0	155.0	4.515534756945832E-85	138.0
PF01035.11-2	PS00374	0.037037037037037	0.69811320754717	1	37.0	999.0	53.0	37.0	1.242127699441518E-54	37.0
PF00825.9-1	PS00648	0.397590361445783	0.591044776119403	1	198.0	498.0	335.0	198.0	2.269432081013343E-149	196.0
PF02878.7-3	PS00710	0.175639894086496	0.666666666666667	1	398.0	2266.0	597.0	398.0	0.0	262.0
PF00838.8-1	PS01002	0.410596026490066	0.784810126582278	1	62.0	151.0	79.0	62.0	9.919420289446076E-80	59.0
PF01093.8-2	PS00492	0.191489361702128	0.818181818181818	1	9.0	47.0	11.0	9.0	1.643256321403231E-8	9.0
PF01093.8-4	PS00493	0.191489361702128	0.9	1	9.0	47.0	10.0	9.0	9.813299571526597E-10	8.0
PF00006.16-5	PS00152	0.17231203489864	0.684156902699949	1	1343.0	7794.0	1963.0	1343.0	0.0	226.0
PF00865.9-1	PS00884	0.290322580645161	1	1	9.0	31.0	9.0	9.0	1.084202172485508E-19	9.0
PF02015.7-0	PS01140	0.0833333333333333	0.857142857142857	1	6.0	72.0	7.0	6.0	1.1054807481873131E-11	6.0
PF00732.10-4	PS00624	0.0713685978169605	0.669291338582677	1	85.0	1191.0	127.0	85.0	5.734482734234752E-124	84.0
PF01098.10-6	PS00428	0.0258397932816537	0.967741935483871	1	30.0	1161.0	31.0	30.0	1.5818205867268577E-49	30.0
PF00229.9-0	PS00251	0.229551451187335	0.820754716981132	1	87.0	379.0	106.0	87.0	2.113786424837341E-152	86.0
PF00209.9-0	PS00610	0.0824742268041237	0.975609756097561	1	80.0	970.0	82.0	80.0	2.530190137737285E-90	77.0
PF00209.9-12	PS00754	0.0731958762886598	0.91025641025641	0.986111111111111	71.0	970.0	78.0	72.0	4.958404315100897E-112	71.0
PF01096.9-0	PS00466	0.10958904109589	0.784313725490196	1	40.0	365.0	51.0	40.0	1.2795935469031315E-21	40.0
PF00148.10-0	PS00699	0.0677220756376429	0.865168539325843	1	77.0	1137.0	89.0	77.0	5.346094955990833E-83	69.0
PF00882.9-2	PS00384	0.053475935828877	1	1	10.0	187.0	10.0	10.0	6.821894172874163E-9	10.0
PF01669.8-2	PS00569	0.342857142857143	0.923076923076923	1	12.0	35.0	13.0	12.0	1.7383189963379757E-11	12.0
PF02750.5-2	PS00416	0.15625	0.833333333333333	1	10.0	64.0	12.0	10.0	3.2387049678007272E-18	10.0
PF00137.12-1	PS00605	0.0949410949410949	0.907284768211921	1	137.0	1443.0	151.0	137.0	2.1671305581507836E-76	132.0
PF02033.9-2	PS01319	0.559633027522936	0.585412667946257	1	305.0	545.0	521.0	305.0	3.003577634097716E-247	297.0
PF00267.12-6	PS00576	0.0170430336599915	0.833333333333333	1	40.0	2347.0	48.0	40.0	4.008089123314787E-60	40.0
PF01234.8-1	PS01100	0.285714285714286	0.923076923076923	1	12.0	42.0	13.0	12.0	3.430773828366423E-19	12.0
PF03951.10-1	PS00180	0.110277569392348	0.816666666666667	1	147.0	1333.0	180.0	147.0	1.454439358909664E-251	146.0
PF04002.6-2	PS01302	0.259316770186335	0.695833333333333	1	167.0	644.0	240.0	167.0	4.2179965342365837E-134	161.0
PF02777.9-1	PS00088	0.0970545630130372	0.85531914893617	1	201.0	2071.0	235.0	201.0	9.690076338993884E-198	194.0
PF01012.12-4	PS01065	0.029862792574657	0.804347826086957	1	37.0	1239.0	46.0	37.0	4.641914163737303E-46	37.0
PF08088.3-0	PS60019	1	0.446808510638298	1	21.0	21.0	47.0	21.0	0.00254797796234726	18.0
PF01270.8-3	PS00812	0.0759493670886076	0.857142857142857	1	12.0	158.0	14.0	12.0	4.458658101510707E-27	12.0
PF09285.2-0	PS01275	0.487603305785124	0.648351648351648	1	354.0	726.0	546.0	354.0	0.0	248.0
PF00067.13-7	PS00086	0.0969556180462159	0.895033860045147	1	793.0	8179.0	886.0	793.0	0.0	319.0
PF00316.11-5	PS00124	0.11228813559322	0.913793103448276	1	53.0	472.0	58.0	53.0	2.4960071355739023E-57	53.0
PF01025.10-3	PS01071	0.396662387676508	0.784263959390863	0.996774193548387	309.0	779.0	394.0	310.0	4.562734146934949E-224	306.0
PF00393.10-2	PS00461	0.0625	0.982142857142857	1	55.0	880.0	56.0	55.0	1.0739237211884507E-116	53.0
PF01459.13-7	PS00558	0.131274131274131	0.918918918918919	1	34.0	259.0	37.0	34.0	1.095044444111427E-44	34.0
PF02065.9-6	PS00512	0.0742857142857143	0.896551724137931	1	26.0	350.0	29.0	26.0	5.3216504449263976E-42	26.0
PF01142.9-2	PS01268	0.35472972972973	0.729166666666667	1	105.0	296.0	144.0	105.0	4.743187125745174E-183	105.0
PF01175.9-5	PS01233	0.32046332046332	0.709401709401709	1	83.0	259.0	117.0	83.0	5.4617054245010495E-98	83.0
PF00933.12-7	PS00775	0.0528301886792453	0.752688172043011	1	70.0	1325.0	93.0	70.0	2.0835515217521786E-131	70.0
PF02882.10-5	PS00767	0.434394904458599	0.540412044374009	1	341.0	785.0	631.0	341.0	0.0	307.0
PF02729.12-0	PS00097	0.439888811674774	0.721778791334094	1	633.0	1439.0	877.0	633.0	0.0	270.0
PF00022.10-5	PS00432	0.0707485936823886	0.825757575757576	1	327.0	4622.0	396.0	327.0	3.035360302109823E-292	316.0
PF00300.13-0	PS00175	0.0822281167108753	0.664879356568365	0.995983935742972	248.0	3016.0	373.0	249.0	0.0	180.0
PF00227.17-1	PS00854	0.059650824442289	0.931818181818182	1	123.0	2062.0	132.0	123.0	2.5572169959728755E-82	121.0
PF01197.9-0	PS01143	0.532773109243697	0.778869778869779	1	317.0	595.0	407.0	317.0	5.283504411995185E-162	294.0
PF01053.11-8	PS00868	0.0204313280363224	0.9	1	36.0	1762.0	40.0	36.0	6.478089759753788E-33	34.0
PF01464.11-1	PS00922	0.0286986640277091	0.698795180722892	1	58.0	2021.0	83.0	58.0	6.4471799386757614E-52	57.0
PF01564.8-3	PS01330	0.187713310580205	0.6875	1	110.0	586.0	160.0	110.0	4.78572666474745E-88	110.0
PF01652.9-2	PS00813	0.11744966442953	0.813953488372093	1	35.0	298.0	43.0	35.0	3.2804696858628626E-65	35.0
PF01040.9-0	PS00943	0.214985590778098	0.56006006006006	1	373.0	1735.0	666.0	373.0	0.0	181.0
PF00957.12-0	PS00417	0.129310344827586	0.72289156626506	1	60.0	464.0	83.0	60.0	1.0694164918090666E-42	60.0
PF04055.12-0	PS01087	0.00293344123002225	0.805555555555556	1	29.0	9886.0	36.0	29.0	7.4183218229207075E-34	28.0
PF04055.12-0	PS01278	0.00788994537730123	0.975	1	78.0	9886.0	80.0	78.0	1.442236208732098E-112	78.0
PF01015.9-1	PS01191	0.205741626794258	0.671875	1	43.0	209.0	64.0	43.0	1.5242404571946707E-71	43.0
PF01293.11-8	PS00532	0.412650602409639	0.67156862745098	1	137.0	332.0	204.0	137.0	7.897956488332086E-146	134.0
PF01980.7-1	PS01318	0.0546075085324232	1	1	16.0	293.0	16.0	16.0	1.6628338329016047E-15	15.0
PF01152.12-3	PS01213	0.0454545454545455	1	1	16.0	352.0	16.0	16.0	1.0669208010495169E-27	16.0
PF01146.8-1	PS01210	0.544776119402985	0.924050632911392	1	73.0	134.0	79.0	73.0	2.0850318397430815E-113	73.0
PF05374.3-0	PS60013	1	0.4	1	4.0	4.0	10.0	4.0	0.02366863905325444	2.0
PF00203.12-1	PS00323	0.519922254616132	0.763195435092725	1	535.0	1029.0	701.0	535.0	0.0	420.0
PF00489.8-3	PS00254	0.365591397849462	0.971428571428571	1	34.0	93.0	35.0	34.0	2.5452861636797403E-33	33.0
PF01163.13-2	PS01245	0.0339425587467363	0.8125	1	13.0	383.0	16.0	13.0	8.853526292112222E-24	13.0
PF00416.13-2	PS00646	0.498956158663883	0.751572327044025	1	478.0	958.0	636.0	478.0	2.0144391279632537E-270	474.0
PF01122.10-6	PS00468	0.323529411764706	1	1	11.0	34.0	11.0	11.0	4.2591672750480423E-26	11.0
PF01095.10-3	PS00503	0.0669745958429561	0.90625	1	29.0	433.0	32.0	29.0	1.3350992318766764E-20	29.0
PF00195.10-4	PS00441	0.125111706881144	0.96551724137931	1	140.0	1119.0	145.0	140.0	3.9647663131363396E-138	134.0
PF00286.11-2	PS00418	0.0363372093023256	1	1	25.0	688.0	25.0	25.0	8.380609275374651E-21	25.0
PF01252.9-1	PS00855	0.342019543973941	0.719178082191781	1	210.0	614.0	292.0	210.0	2.2073404080336337E-213	210.0
PF00252.9-0	PS00701	0.303840877914952	0.676335877862595	1	443.0	1458.0	655.0	443.0	1.343234821504937E-243	442.0
PF00290.11-1	PS00167	0.401709401709402	0.721227621483376	1	282.0	702.0	391.0	282.0	5.37090231653821E-243	280.0
PF01215.10-3	PS00848	0.0978260869565217	0.642857142857143	1	9.0	92.0	14.0	9.0	7.45058059692385E-9	9.0
PF00491.12-2	PS00147	0.150341685649203	0.758620689655172	1	132.0	878.0	174.0	132.0	2.1059641409810066E-188	131.0
PF00491.12-3	PS00148	0.154897494305239	0.781609195402299	1	136.0	878.0	174.0	136.0	1.5030886432008084E-192	133.0
PF00491.12-6	PS01053	0.109339407744875	0.581818181818182	1	96.0	878.0	165.0	96.0	1.1787776105108397E-116	94.0
PF00131.11-1	PS00203	0.421602787456446	0.9453125	1	121.0	287.0	128.0	121.0	4.103923704653644E-94	120.0
PF05196.4-0	PS00619	0.333333333333333	1	1	14.0	42.0	14.0	14.0	2.273736754432328E-13	14.0
PF05196.4-1	PS00619	0.333333333333333	1	1	14.0	42.0	14.0	14.0	2.093273772697197E-15	14.0
PF08117.2-0	PS60010	0.428571428571429	1	1	3.0	7.0	3.0	3.0	0.3429999999999999	3.0
PF01642.13-7	PS00544	0.0440835266821346	0.95	1	19.0	431.0	20.0	19.0	2.69681801965973E-29	19.0
PF04879.7-0	PS00551	0.0571783716594158	0.571428571428571	1	92.0	1609.0	161.0	92.0	5.850804388470769E-150	91.0
PF00270.20-3	PS00039	0.0750289017341041	0.574844995571302	1	649.0	8650.0	1129.0	649.0	0.0	174.0
PF01494.10-3	PS01304	0.00469483568075117	0.727272727272727	1	8.0	1704.0	11.0	8.0	1.8609611377039824E-7	8.0
PF00105.9-0	PS00031	0.173804573804574	0.945701357466063	1	418.0	2405.0	442.0	418.0	0.0	167.0
PF00343.11-16	PS00102	0.0707236842105263	0.934782608695652	1	43.0	608.0	46.0	43.0	5.501470204052304E-47	43.0
PF00246.15-1	PS00132	0.060790273556231	0.731707317073171	1	60.0	987.0	82.0	60.0	8.513655208218048E-73	57.0
PF01247.9-2	PS01105	0.186440677966102	0.956521739130435	1	22.0	118.0	23.0	22.0	1.957486129421182E-27	22.0
PF00358.11-2	PS00371	0.066358024691358	0.955555555555556	1	43.0	648.0	45.0	43.0	2.5301300226052845E-39	42.0
PF00557.15-2	PS01202	0.00840336134453781	0.92	1	23.0	2737.0	25.0	23.0	7.598014794794258E-25	22.0
PF00557.15-5	PS00680	0.0175374497625137	0.905660377358491	1	48.0	2737.0	53.0	48.0	4.4868892382139835E-60	48.0
PF01195.10-0	PS01195	0.555008210180624	0.653771760154739	1	338.0	609.0	517.0	338.0	0.0	304.0
PF00837.8-1	PS01205	0.414285714285714	0.935483870967742	1	29.0	70.0	31.0	29.0	1.237239884581464E-34	29.0
PF01019.12-6	PS00462	0.0222222222222222	0.6	1	18.0	810.0	30.0	18.0	1.8541477410435702E-34	15.0
PF05353.2-0	PS60018	0.857142857142857	0.857142857142857	1	6.0	7.0	7.0	6.0	0.25882352941176473	1.0
PF00380.10-1	PS00360	0.489467162329616	0.765503875968992	1	395.0	807.0	516.0	395.0	0.0	283.0
PF01183.11-1	PS00953	0.0303030303030303	1	1	11.0	363.0	11.0	11.0	2.210840491988025E-12	11.0
PF00275.11-6	PS00104	0.178861788617886	0.645476772616137	0.98876404494382	264.0	1476.0	409.0	267.0	0.0	173.0
PF02836.8-3	PS00608	0.0536912751677852	0.888888888888889	1	32.0	596.0	36.0	32.0	8.277779660449237E-76	32.0
PF00556.11-0	PS00968	0.14027149321267	0.939393939393939	1	31.0	221.0	33.0	31.0	1.2633536677370047E-16	31.0
PF00556.11-0	PS00969	0.149321266968326	0.916666666666667	1	33.0	221.0	36.0	33.0	2.32170816682017E-5	29.0
PF00225.14-5	PS00411	0.091941590048675	0.876288659793814	1	170.0	1849.0	194.0	170.0	0.0	153.0
PF00729.9-1	PS00555	0.042483660130719	0.928571428571429	1	13.0	306.0	14.0	13.0	2.398614452743983E-18	13.0
PF00106.16-3	PS00061	0.0249269288038383	0.611637347767253	0.963752665245203	452.0	18133.0	739.0	469.0	0.0	334.0
PF00251.11-0	PS00609	0.0728862973760933	0.746268656716418	1	50.0	686.0	67.0	50.0	1.2538228723486001E-54	48.0
PF00795.13-0	PS00920	0.00679694137638063	0.941176470588235	1	16.0	2354.0	17.0	16.0	1.2445692913753922E-26	15.0
PF00795.13-3	PS01227	0.008071367884452	0.678571428571429	1	19.0	2354.0	28.0	19.0	5.975624939001696E-25	19.0
PF00795.13-3	PS00921	0.00509770603228547	0.857142857142857	1	12.0	2354.0	14.0	12.0	9.344630128433736E-21	11.0
PF01165.11-0	PS01181	0.516504854368932	0.556485355648536	1	266.0	515.0	478.0	266.0	1.626331171115986E-150	262.0
PF00103.11-3	PS00338	0.230130486358244	0.832618025751073	1	194.0	843.0	233.0	194.0	2.349773095894538E-236	193.0
PF00159.9-0	PS00265	0.686440677966102	0.835051546391753	1	81.0	118.0	97.0	81.0	1.2145550667958855E-39	81.0
PF00232.9-0	PS00653	0.0598503740648379	0.808988764044944	0.972972972972973	72.0	1203.0	89.0	74.0	2.9758566751136594E-91	73.0
PF00348.8-1	PS00723	0.0420765027322404	0.916666666666667	1	77.0	1830.0	84.0	77.0	5.70941261368584E-73	75.0
PF00348.8-4	PS00444	0.0426229508196721	0.951219512195122	1	78.0	1830.0	82.0	78.0	8.049832801795589E-176	78.0
PF02070.6-0	PS00967	0.461538461538462	0.857142857142857	1	12.0	26.0	14.0	12.0	4.5939365799778283E-10	6.0
PF00656.13-2	PS01121	0.0650510204081633	0.82258064516129	1	51.0	784.0	62.0	51.0	6.767959680491072E-100	51.0
PF00656.13-3	PS01122	0.0714285714285714	1	1	56.0	784.0	56.0	56.0	4.036977315837978E-109	56.0
PF00827.8-0	PS01194	0.322429906542056	0.851851851851852	1	69.0	214.0	81.0	69.0	1.687268865465617E-71	67.0
PF00472.11-0	PS00745	0.318915429309232	0.748484848484849	1	494.0	1549.0	660.0	494.0	0.0	339.0
PF01790.9-3	PS01311	0.431496062992126	0.70076726342711	1	274.0	635.0	391.0	274.0	1.452672062878216E-286	272.0
PF00344.11-2	PS00756	0.128409090909091	0.949579831932773	1	113.0	880.0	119.0	113.0	1.0950806827936082E-149	112.0
PF00372.10-3	PS00210	0.133928571428571	0.542168674698795	1	45.0	336.0	83.0	45.0	6.40345906687486E-64	44.0
PF00485.9-3	PS00567	0.0130293159609121	0.8	1	16.0	1228.0	20.0	16.0	1.412027957203278E-23	16.0
PF01512.8-4	PS00644	0.0369487485101311	0.837837837837838	1	31.0	839.0	37.0	31.0	1.3900687754989295E-33	31.0
PF00854.12-0	PS01022	0.0295983086680761	0.756756756756757	1	28.0	946.0	37.0	28.0	1.8968740888996763E-41	28.0
PF00710.11-2	PS00917	0.0893169877408056	0.910714285714286	1	51.0	571.0	56.0	51.0	9.714341071616382E-72	51.0
PF01135.10-2	PS01279	0.107544141252006	0.720430107526882	1	67.0	623.0	93.0	67.0	1.4514475368175754E-38	67.0
PF00462.15-0	PS00195	0.0350282485875706	0.584905660377358	1	62.0	1770.0	106.0	62.0	1.528288307931134E-52	61.0
PF00121.9-3	PS00171	0.339728217426059	0.779816513761468	1	425.0	1251.0	545.0	425.0	0.0	190.0
PF00554.13-0	PS01204	0.102222222222222	0.638888888888889	1	23.0	225.0	36.0	23.0	9.152459221165229E-28	23.0
PF00815.11-3	PS00611	0.375420875420875	0.978070175438597	1	223.0	594.0	228.0	223.0	2.1533313802577785E-233	216.0
PF01294.9-1	PS01104	0.19047619047619	0.96551724137931	1	28.0	147.0	29.0	28.0	9.379827842180953E-16	26.0
PF01272.10-2	PS00830	0.16647791619479	0.628205128205128	1	147.0	883.0	234.0	147.0	1.5176889861319726E-222	147.0
PF00742.10-1	PS01042	0.04099560761347	0.96551724137931	1	28.0	683.0	29.0	28.0	1.2456405636342037E-37	27.0
PF00171.13-4	PS00687	0.0548372020563951	0.549141965678627	1	352.0	6419.0	641.0	352.0	0.0	266.0
PF05980.3-0	PS60015	0.5	1	1	14.0	28.0	14.0	14.0	0.0013060694015999998	13.0
PF01741.9-0	PS01327	0.465425531914894	0.66793893129771	1	175.0	376.0	262.0	175.0	2.2972522452167443E-59	171.0
PF07742.3-1	PS01203	0.169491525423729	0.952380952380952	1	20.0	118.0	21.0	20.0	2.012014184787993E-34	20.0
PF00871.8-0	PS01075	0.295454545454545	0.759124087591241	1	208.0	704.0	274.0	208.0	0.0	159.0
PF00871.8-5	PS01076	0.284090909090909	0.72202166064982	1	200.0	704.0	277.0	200.0	6.430317585097314E-193	200.0
PF01256.8-5	PS01050	0.0191304347826087	0.733333333333333	1	11.0	575.0	15.0	11.0	9.085514999413613E-19	11.0
PF00812.8-2	PS01299	0.243478260869565	0.933333333333333	1	28.0	115.0	30.0	28.0	5.757487540343924E-43	28.0
PF01753.9-0	PS01360	0.110516934046346	0.885714285714286	1	62.0	561.0	70.0	62.0	1.3874847148741783E-57	57.0
PF01753.9-1	PS01360	0.10873440285205	0.871428571428571	0.983870967741935	61.0	561.0	70.0	62.0	4.462518319733114E-52	57.0
PF00410.10-3	PS00053	0.604095563139932	0.695937090432503	1	531.0	879.0	763.0	531.0	0.0	274.0
PF06357.2-0	PS60016	1	0.666666666666667	1	8.0	8.0	12.0	8.0	9.084689037553828E-4	8.0
PF00329.10-0	PS00542	0.0655957161981258	0.73134328358209	1	49.0	747.0	67.0	49.0	2.4304181032859322E-42	49.0
PF01180.12-2	PS00911	0.2894438138479	0.712290502793296	1	255.0	881.0	358.0	255.0	0.0	232.0
PF01180.12-8	PS00912	0.276958002270148	0.664850136239782	1	244.0	881.0	367.0	244.0	1.0231959895129453E-253	241.0
PF00884.14-7	PS00149	0.0214111922141119	0.733333333333333	0.956521739130435	44.0	2055.0	60.0	46.0	1.260138859806862E-63	45.0
PF00350.14-0	PS00410	0.10056657223796	0.876543209876543	1	71.0	706.0	81.0	71.0	7.461776151860883E-83	70.0
PF01262.12-0	PS00837	0.042875157629256	0.871794871794872	1	34.0	793.0	39.0	34.0	5.6604837259128E-53	34.0
PF05201.6-1	PS00747	0.633620689655172	0.669703872437358	1	294.0	464.0	439.0	294.0	0.0	164.0
PF01267.8-4	PS00749	0.4921875	0.954545454545455	1	63.0	128.0	66.0	63.0	9.383128854087627E-85	63.0
PF00156.18-1	PS00103	0.138202649480845	0.528405201916496	1	772.0	5586.0	1461.0	772.0	0.0	266.0
PF00311.8-19	PS00393	0.150644202180377	0.779487179487179	1	152.0	1009.0	195.0	152.0	4.220123881712127E-242	152.0
PF00311.8-4	PS00781	0.151635282457879	0.784615384615385	1	153.0	1009.0	195.0	153.0	2.563630433E-314	153.0
PF01278.11-2	PS00834	0.127659574468085	1	1	6.0	47.0	6.0	6.0	8.270355974796884E-14	6.0
PF01278.11-4	PS00835	0.127659574468085	1	1	6.0	47.0	6.0	6.0	2.0813798967388407E-8	6.0
PF00753.18-1	PS00743	0.002854996243426	0.95	1	19.0	6655.0	20.0	19.0	1.1045911592661408E-25	19.0
PF00889.10-0	PS01127	0.634584013050571	0.700900900900901	0.989821882951654	389.0	613.0	555.0	393.0	0.0	259.0
PF00450.13-4	PS00131	0.1004243281471	0.682692307692308	1	71.0	707.0	104.0	71.0	1.6357583737192188E-74	68.0
PF00221.10-8	PS00488	0.233137829912023	0.779411764705882	1	159.0	682.0	204.0	159.0	5.825121040886705E-206	159.0
PF05362.4-2	PS01046	0.0642002176278564	0.855072463768116	1	59.0	919.0	69.0	59.0	1.7297395252105766E-89	57.0
PF00625.12-0	PS00856	0.387628865979381	0.926108374384236	1	376.0	970.0	406.0	376.0	0.0	254.0
PF08086.2-0	PS60026	1	1	1	25.0	25.0	25.0	25.0	0.2090843069687156	25.0
PF00459.16-2	PS00629	0.0504854368932039	0.829787234042553	1	78.0	1545.0	94.0	78.0	8.507791924808845E-89	74.0
PF00459.16-6	PS00630	0.0504854368932039	0.821052631578947	1	78.0	1545.0	95.0	78.0	1.3857149430913167E-146	76.0
PF01306.10-1	PS00896	0.1	0.833333333333333	1	5.0	50.0	6.0	5.0	3.086228768272248E-12	5.0
PF01170.9-1	PS01261	0.0264084507042254	1	1	15.0	568.0	15.0	15.0	4.063522061150084E-27	14.0
PF01227.13-1	PS00860	0.167179487179487	0.631782945736434	1	163.0	975.0	258.0	163.0	5.937502412837721E-207	160.0
PF00381.10-0	PS00369	0.0871261378413524	0.817073170731707	0.985294117647059	67.0	769.0	82.0	68.0	3.0305112756015365E-86	67.0
PF00381.10-1	PS00589	0.0858257477243173	0.536585365853659	0.970588235294118	66.0	769.0	123.0	68.0	2.768617138460088E-63	68.0
PF00217.10-4	PS00112	0.108072916666667	0.783018867924528	0.976470588235294	83.0	768.0	106.0	85.0	1.0846983695030735E-85	85.0
PF00924.9-2	PS01246	0.0110935023771791	1	1	21.0	1893.0	21.0	21.0	7.950573376797131E-20	21.0
PF00691.11-1	PS01068	0.0178010471204188	0.82258064516129	1	51.0	2865.0	62.0	51.0	6.515131192025356E-32	49.0
PF07859.4-0	PS01173	0.0130192188468692	0.567567567567568	1	21.0	1613.0	37.0	21.0	1.2785785797026006E-30	21.0
PF07859.4-2	PS01174	0.0198388096714197	0.842105263157895	1	32.0	1613.0	38.0	32.0	4.3937527195842366E-66	32.0
PF00082.13-7	PS00138	0.0474563401670463	0.748502994011976	1	125.0	2634.0	167.0	125.0	1.8557935246583078E-194	125.0
PF02950.8-1	PS60004	0.0690376569037657	0.611111111111111	1	33.0	478.0	54.0	33.0	1.7092021702617281E-15	32.0
PF02950.8-1	PS60027	0.0167364016736402	0.571428571428571	1	8.0	478.0	14.0	8.0	7.835532599183519E-11	8.0
PF01291.8-6	PS00590	0.285714285714286	1	1	8.0	28.0	8.0	8.0	1.0316100625341958E-12	8.0
PF01219.10-0	PS01069	0.032994923857868	1	1	13.0	394.0	13.0	13.0	2.7047452305245177E-11	13.0
PF02083.6-0	PS00984	0.62962962962963	0.894736842105263	1	17.0	27.0	19.0	17.0	2.8548793412423637E-15	11.0
PF00041.12-0	PS01352	0.00938967136150235	0.842105263157895	0.96969696969697	32.0	3408.0	38.0	33.0	8.730945221495109E-26	33.0
PF01777.9-1	PS01107	0.186991869918699	0.92	1	23.0	123.0	25.0	23.0	2.363737548139362E-26	23.0
PF02826.10-3	PS00671	0.0649717514124294	0.65017667844523	1	184.0	2832.0	283.0	184.0	1.8915968882783848E-199	182.0
PF02063.8-0	PS00826	0.384615384615385	1	1	10.0	26.0	10.0	10.0	3.376134085313255E-5	10.0
PF02063.8-2	PS00827	0.384615384615385	1	1	10.0	26.0	10.0	10.0	7.204363360556286E-11	10.0
PF00636.17-0	PS00517	0.301507537688442	0.744416873449132	0.986842105263158	300.0	995.0	403.0	304.0	0.0	215.0
PF00448.13-5	PS00300	0.0609605911330049	0.664429530201342	1	99.0	1624.0	149.0	99.0	8.761773894650986E-160	99.0
PF01092.10-0	PS00578	0.288557213930348	0.734177215189873	1	58.0	201.0	79.0	58.0	1.2274088448811935E-42	54.0
PF00325.11-0	PS00042	0.0361648444070648	0.614285714285714	1	43.0	1189.0	70.0	43.0	2.7581102223014775E-78	43.0
PF01196.10-1	PS01167	0.562009419152276	0.656880733944954	1	358.0	637.0	545.0	358.0	2.1930008143704926E-300	358.0
PF00821.9-4	PS00505	0.0918836140888208	0.8	1	60.0	653.0	75.0	60.0	1.0453740800448022E-96	60.0
PF00572.9-2	PS00783	0.336272040302267	0.527667984189723	0.970909090909091	267.0	794.0	506.0	275.0	6.080713484136986E-221	275.0
PF09364.1-4	PS60002	0.165094339622642	0.972222222222222	1	35.0	212.0	36.0	35.0	3.0838238979110025E-44	35.0
PF00833.9-2	PS00712	0.352941176470588	0.794117647058823	1	54.0	153.0	68.0	54.0	4.948867766726419E-38	54.0
PF01264.12-5	PS00788	0.576859504132231	0.684313725490196	1	349.0	605.0	510.0	349.0	0.0	247.0
PF01264.12-9	PS00789	0.553719008264463	0.653021442495127	1	335.0	605.0	513.0	335.0	0.0	222.0
PF00574.14-1	PS00381	0.343623070674249	0.648773006134969	1	423.0	1231.0	652.0	423.0	0.0	359.0
PF00574.14-2	PS00382	0.398050365556458	0.75968992248062	1	490.0	1231.0	645.0	490.0	0.0	277.0
PF01223.14-1	PS01070	0.0317848410757946	0.764705882352941	1	13.0	409.0	17.0	13.0	6.112934128433644E-26	13.0
PF00451.10-0	PS01138	0.876543209876543	0.62280701754386	1	71.0	81.0	114.0	71.0	5.4453230621731007E-14	70.0
PF00206.11-5	PS00163	0.206593406593407	0.740157480314961	1	470.0	2275.0	635.0	470.0	0.0	220.0
PF00463.12-3	PS00161	0.0753323485967504	0.796875	1	51.0	677.0	64.0	51.0	8.326270159524E-35	42.0
PF00722.12-2	PS01034	0.0555555555555556	0.544303797468354	1	43.0	774.0	79.0	43.0	3.330822246304159E-45	43.0
PF00457.8-0	PS00776	0.126811594202899	1	1	35.0	276.0	35.0	35.0	9.686208931976183E-33	35.0
PF00457.8-3	PS00777	0.123188405797101	0.85	1	34.0	276.0	40.0	34.0	3.132807793290956E-50	34.0
PF01088.12-4	PS00140	0.0590405904059041	0.615384615384615	1	16.0	271.0	26.0	16.0	7.007971504497513E-25	16.0
PF00605.8-1	PS00601	0.136792452830189	1	1	29.0	212.0	29.0	29.0	1.2182037536275134E-31	29.0
PF00147.9-4	PS00514	0.0701071080817916	0.580645161290323	1	72.0	1027.0	124.0	72.0	3.839277472031088E-120	71.0
PF00166.12-0	PS00681	0.332155477031802	0.717557251908397	0.994708994708995	376.0	1132.0	524.0	378.0	4.765602611313362E-223	374.0
PF00702.17-0	PS00154	0.0339542103220799	0.862068965517241	1	350.0	10308.0	406.0	350.0	0.0	162.0
PF00324.12-1	PS00218	0.015008576329331	0.679611650485437	0.972222222222222	70.0	4664.0	103.0	72.0	4.213323402100143E-89	71.0
PF01204.9-0	PS00927	0.24	0.827586206896552	1	48.0	200.0	58.0	48.0	2.6877281646828535E-81	48.0
PF01204.9-7	PS00928	0.24	0.827586206896552	1	48.0	200.0	58.0	48.0	2.2812744251619074E-109	48.0
PF01134.13-3	PS01281	0.484458735262594	0.589308996088657	1	452.0	933.0	767.0	452.0	0.0	192.0
PF01190.8-0	PS00925	0.0695652173913043	0.888888888888889	1	8.0	115.0	9.0	8.0	3.782772278087443E-15	8.0
PF00178.13-1	PS00346	0.166044776119403	0.898989898989899	1	89.0	536.0	99.0	89.0	1.060013571857974E-124	87.0
PF00576.12-0	PS00768	0.179824561403509	0.976190476190476	1	41.0	228.0	42.0	41.0	4.905301030040731E-48	41.0
PF00576.12-1	PS00769	0.179824561403509	0.976190476190476	1	41.0	228.0	42.0	41.0	1.645778718014006E-42	41.0
PF01226.8-1	PS01005	0.0348525469168901	0.764705882352941	1	13.0	373.0	17.0	13.0	1.7558692544537083E-15	13.0
PF05173.5-0	PS01298	0.525830258302583	0.732647814910026	1	285.0	542.0	389.0	285.0	0.0	179.0
PF00224.12-5	PS00110	0.071779744346116	0.695238095238095	1	73.0	1017.0	105.0	73.0	2.7027891438775057E-132	70.0
PF00759.10-2	PS00592	0.105371900826446	0.68	1	51.0	484.0	75.0	51.0	9.032120845660502E-72	49.0
PF01634.9-4	PS01316	0.495145631067961	0.678191489361702	1	255.0	515.0	376.0	255.0	8.655914420731609E-228	254.0
PF00341.8-0	PS00249	0.247619047619048	0.825396825396825	1	52.0	210.0	63.0	52.0	1.4455107232626123E-42	48.0
PF05739.10-0	PS00914	0.102622576966933	0.810810810810811	1	90.0	877.0	111.0	90.0	2.7766985910720534E-90	88.0
PF00161.10-6	PS00275	0.103837471783296	0.676470588235294	1	46.0	443.0	68.0	46.0	1.5625634970808266E-87	46.0
PF01653.9-4	PS01055	0.552147239263804	0.604026845637584	1	360.0	652.0	596.0	360.0	0.0	242.0
PF01000.17-0	PS00446	0.023021582733813	0.8	1	32.0	1390.0	40.0	32.0	1.3260567748642693E-26	31.0
PF02740.5-0	PS00121	0.6875	0.733333333333333	1	11.0	16.0	15.0	11.0	1.0280860437425655E-10	11.0
PF00215.15-2	PS00156	0.378348214285714	0.805225653206651	1	339.0	896.0	421.0	339.0	0.0	185.0
PF00231.10-3	PS00153	0.394451145958987	0.592391304347826	1	327.0	829.0	552.0	327.0	1.6347599389609235E-186	326.0
PF00282.10-10	PS00392	0.0478345184227537	0.548148148148148	1	74.0	1547.0	135.0	74.0	1.1658619249946114E-108	72.0
PF01275.10-0	PS00575	0.198347107438017	1	1	24.0	121.0	24.0	24.0	1.0993741672222256E-18	24.0
PF00708.9-0	PS00150	0.274418604651163	0.627659574468085	1	177.0	645.0	282.0	177.0	7.371517214931836E-134	170.0
PF00125.15-0	PS00959	0.0332164225293996	0.797029702970297	1	161.0	4847.0	202.0	161.0	1.31265439538777E-248	160.0
PF01166.9-0	PS01289	0.240506329113924	1	1	19.0	79.0	19.0	19.0	3.2796189977337014E-20	17.0
PF00454.18-0	PS00915	0.0938242280285036	0.647540983606557	1	79.0	842.0	122.0	79.0	1.2800519993836612E-179	79.0
PF01251.9-1	PS00948	0.1625	0.866666666666667	1	26.0	160.0	30.0	26.0	1.4957209159829153E-18	26.0
PF05221.8-5	PS00739	0.310018903591682	0.854166666666667	1	164.0	529.0	192.0	164.0	0.0014495894559224069	102.0
PF00682.10-3	PS01062	0.0037914691943128	0.727272727272727	1	8.0	2110.0	11.0	8.0	2.590028861146699E-7	8.0
PF02542.7-1	PS01350	0.604255319148936	0.761394101876676	1	284.0	470.0	373.0	284.0	2.555733520662849E-224	280.0
PF01153.10-9	PS01207	0.166666666666667	0.888888888888889	1	16.0	96.0	18.0	16.0	9.327527795109802E-28	16.0
PF01102.9-0	PS00312	0.111111111111111	0.888888888888889	1	8.0	72.0	9.0	8.0	0.0032371282973906773	6.0
PF00487.15-5	PS00476	0.00843253968253968	1	1	17.0	2016.0	17.0	17.0	1.9418821840540036E-29	17.0
PF00591.12-0	PS00647	0.110199296600234	0.657342657342657	1	94.0	853.0	143.0	94.0	3.793252787741137E-86	94.0
PF01249.9-0	PS00996	0.324074074074074	0.972222222222222	1	35.0	108.0	36.0	35.0	4.0080683058281823E-13	35.0
PF00182.10-3	PS00774	0.0682196339434276	0.719298245614035	1	41.0	601.0	57.0	41.0	9.282497347729998E-79	41.0
PF00110.10-5	PS00246	0.0419795221843003	0.668478260869565	1	123.0	2930.0	184.0	123.0	6.3286561075915675E-142	116.0
PF00001.12-2	PS00237	0.128296458661552	0.753722334004024	0.999466382070438	1873.0	14599.0	2485.0	1874.0	0.0	292.0
PF00001.12-6	PS00238	0.014453044729091	0.925438596491228	0.995283018867924	211.0	14599.0	228.0	212.0	1.1633424674050472E-292	210.0
PF00368.9-3	PS00066	0.157534246575342	0.754098360655738	1	46.0	292.0	61.0	46.0	6.219789658351311E-77	46.0
PF00368.9-6	PS00318	0.160958904109589	0.661971830985915	1	47.0	292.0	71.0	47.0	5.462187522297731E-56	46.0
PF02876.8-0	PS00278	0.0572792362768496	0.96	1	24.0	419.0	25.0	24.0	1.0254069313888822E-34	24.0
PF01235.8-0	PS00873	0.0115131578947368	1	1	7.0	608.0	7.0	7.0	1.7784091987675547E-9	7.0
PF00143.10-4	PS00252	0.213333333333333	0.975609756097561	1	80.0	375.0	82.0	80.0	6.700220505053508E-138	80.0
PF01296.9-0	PS00861	0.53125	0.944444444444444	1	17.0	32.0	18.0	17.0	1.424727845862588E-17	11.0
PF00038.12-3	PS00226	0.235399820305481	0.757225433526012	1	262.0	1113.0	346.0	262.0	1.1209396738431407E-267	249.0
PF00213.9-3	PS00389	0.0766129032258065	0.619565217391304	1	57.0	744.0	92.0	57.0	4.99012300999899E-53	57.0
PF01230.14-1	PS00892	0.049814126394052	0.817073170731707	1	67.0	1345.0	82.0	67.0	6.563136706973537E-59	67.0
PF01202.13-3	PS01128	0.210019267822736	0.731543624161074	1	218.0	1038.0	298.0	218.0	8.70856485266567E-181	214.0
PF04022.3-0	PS00429	0.0425531914893617	1	1	2.0	47.0	2.0	2.0	5.374944160302335E-4	2.0
PF00445.9-1	PS00530	0.0394736842105263	0.933333333333333	1	42.0	1064.0	45.0	42.0	3.9726926571329594E-68	42.0
PF00445.9-3	PS00531	0.0347744360902256	0.840909090909091	1	37.0	1064.0	44.0	37.0	3.989906911292256E-47	37.0
PF00303.10-5	PS00091	0.391180654338549	0.703324808184143	0.985663082437276	275.0	703.0	391.0	279.0	4.665200298760653E-299	275.0
PF08089.2-0	PS60022	0.8	0.8	1	12.0	15.0	15.0	12.0	0.007968949690016136	5.0
PF08089.2-1	PS60022	0.8	0.8	1	12.0	15.0	15.0	12.0	0.005424942113336289	5.0
PF02082.11-1	PS01332	0.0645161290322581	0.7	1	70.0	1085.0	100.0	70.0	1.4691677485402356E-28	68.0
PF01200.9-2	PS00961	0.288732394366197	0.745454545454545	1	41.0	142.0	55.0	41.0	2.1882028108529847E-34	41.0
PF00331.11-6	PS00591	0.0635245901639344	0.508196721311475	1	31.0	488.0	61.0	31.0	5.251384856686188E-58	31.0
PF01129.9-3	PS01291	0.164835164835165	1	1	15.0	91.0	15.0	15.0	7.978059914367405E-22	15.0
PF00108.14-3	PS00098	0.066129715981348	0.639344262295082	0.987341772151899	156.0	2359.0	244.0	158.0	3.5027402189486443E-224	156.0
PF01016.10-1	PS00831	0.619426751592357	0.704710144927536	1	389.0	628.0	552.0	389.0	0.0	245.0
PF00199.10-0	PS00438	0.136797454931071	0.902097902097902	1	129.0	943.0	143.0	129.0	1.3205908435095453E-210	127.0
PF00199.10-8	PS00437	0.142099681866384	0.937062937062937	1	134.0	943.0	143.0	134.0	1.734625116324527E-176	133.0
PF00565.8-1	PS01123	0.0287162162162162	0.586206896551724	1	17.0	592.0	29.0	17.0	2.001654136233514E-17	17.0
PF00376.14-0	PS00552	0.014294790343075	0.652173913043478	1	45.0	3148.0	69.0	45.0	1.6502291371758632E-42	45.0
PF04545.7-1	PS00716	0.0472924187725632	0.922535211267606	1	131.0	2770.0	142.0	131.0	1.3269767392603207E-146	130.0
PF01115.8-2	PS00231	0.258823529411765	1	1	22.0	85.0	22.0	22.0	2.781731564642569E-22	22.0
PF01148.11-3	PS01315	0.0548245614035088	0.943396226415094	1	50.0	912.0	53.0	50.0	4.218748707984915E-67	50.0
PF00483.14-0	PS00808	0.0449315068493151	0.73542600896861	1	164.0	3650.0	223.0	164.0	1.8254339688054263E-274	163.0
PF00483.14-1	PS00809	0.0484931506849315	0.79372197309417	1	177.0	3650.0	223.0	177.0	0.0	157.0
PF01150.8-2	PS01238	0.125	0.975609756097561	1	40.0	320.0	41.0	40.0	1.6133973114436663E-70	40.0
PF00584.11-0	PS01067	0.11913357400722	0.653465346534653	1	66.0	554.0	101.0	66.0	1.1388346077866727E-21	66.0
PF00029.10-1	PS00407	0.272463768115942	0.912621359223301	1	94.0	345.0	103.0	94.0	1.4255641813559606E-64	93.0
PF01155.10-1	PS01249	0.284	0.63963963963964	1	71.0	250.0	111.0	71.0	6.423628482843217E-34	71.0
PF01155.10-2	PS01249	0.284	0.63963963963964	1	71.0	250.0	111.0	71.0	1.2981001299028106E-29	71.0
PF00237.10-3	PS00464	0.451716738197425	0.6578125	1	421.0	932.0	640.0	421.0	4.91165328115E-313	417.0
PF00201.9-4	PS00375	0.0785997357992074	0.959677419354839	1	119.0	1514.0	124.0	119.0	8.160664576813981E-197	114.0
PF00179.17-2	PS00183	0.109950522264981	0.709219858156028	1	200.0	1819.0	282.0	200.0	2.9137051992464054E-189	182.0
PF00172.9-0	PS00463	0.0383198231392778	0.904347826086957	1	104.0	2714.0	115.0	104.0	3.559966562211392E-137	102.0
PF01229.8-13	PS01027	0.109375	1	1	7.0	64.0	7.0	7.0	3.5804482131166997E-11	7.0
PF01133.8-1	PS01290	0.3	0.923076923076923	1	12.0	40.0	13.0	12.0	1.3550165873066749E-12	12.0
PF08099.2-0	PS60028	0.5	1	1	4.0	8.0	4.0	4.0	0.11511479591836736	2.0
PF01151.9-3	PS01188	0.0676470588235294	0.71875	1	23.0	340.0	32.0	23.0	4.253131415816962E-17	23.0
PF01222.8-0	PS01017	0.106382978723404	0.925925925925926	1	25.0	235.0	27.0	25.0	3.292136725295008E-36	25.0
PF01222.8-5	PS01018	0.106382978723404	0.925925925925926	1	25.0	235.0	27.0	25.0	3.349778011089352E-27	24.0
PF00260.11-0	PS00048	0.872340425531915	0.763975155279503	1	123.0	141.0	161.0	123.0	3.9955839670395015E-21	94.0
PF00549.10-1	PS01216	0.0413284132841328	0.982456140350877	1	56.0	1355.0	57.0	56.0	2.1579276072449099E-60	55.0
PF01979.11-0	PS01120	0.0403965303593556	0.740909090909091	1	163.0	4035.0	220.0	163.0	7.61285072177663E-300	161.0
PF05198.7-1	PS00938	0.308873720136519	0.721115537848606	1	181.0	586.0	251.0	181.0	4.714203949465526E-163	181.0
PF00347.14-0	PS00525	0.466666666666667	0.685767097966728	1	371.0	795.0	541.0	371.0	0.0	368.0
PF02474.6-0	PS01349	0.056782334384858	1	1	18.0	317.0	18.0	18.0	1.8564485766551053E-13	18.0
PF02038.7-0	PS01310	0.592592592592593	0.914285714285714	1	32.0	54.0	35.0	32.0	1.541418205694245E-19	26.0
PF00319.9-0	PS00350	0.0484682213077275	0.854838709677419	1	106.0	2187.0	124.0	106.0	1.525200509133617E-69	103.0
PF00364.13-1	PS00188	0.0170077066170609	0.888888888888889	1	64.0	3763.0	72.0	64.0	6.281862721917496E-101	61.0
PF02130.8-2	PS01306	0.618965517241379	0.682509505703422	1	359.0	580.0	526.0	359.0	0.0	204.0
PF08396.1-1	PS60023	0.611111111111111	0.647058823529412	1	11.0	18.0	17.0	11.0	0.03985526922764008	4.0
PF00764.10-0	PS00564	0.567340067340067	0.737417943107221	1	337.0	594.0	457.0	337.0	0.0	236.0
PF00764.10-6	PS00565	0.563973063973064	0.733041575492341	1	335.0	594.0	457.0	335.0	0.0	180.0
PF00967.8-2	PS00771	0.203389830508475	0.857142857142857	1	12.0	59.0	14.0	12.0	8.606482792394872E-21	12.0
PF00701.13-1	PS00665	0.158630328441649	0.512415349887133	1	227.0	1431.0	443.0	227.0	6.264817242055508E-280	227.0
PF01024.10-2	PS00276	0.229166666666667	0.6875	1	11.0	48.0	16.0	11.0	1.8130989540481693E-23	10.0
PF01274.13-11	PS00510	0.0379241516966068	1	1	19.0	501.0	19.0	19.0	2.2682735669533593E-21	19.0
PF00616.10-3	PS00509	0.115264797507788	0.770833333333333	1	37.0	321.0	48.0	37.0	8.289903236595113E-70	36.0
PF01144.14-0	PS01273	0.0139982502187227	0.8	1	16.0	1143.0	20.0	16.0	5.055649553194744E-25	16.0
PF00162.10-0	PS00111	0.368681863230922	0.719535783365571	1	372.0	1009.0	517.0	372.0	0.0	183.0
PF00829.12-1	PS01169	0.506514657980456	0.570642201834862	1	311.0	614.0	545.0	311.0	0.0	260.0
PF00867.9-0	PS00842	0.0597826086956522	0.666666666666667	1	22.0	368.0	33.0	22.0	2.0578554348888028E-38	22.0
PF00696.19-0	PS00324	0.0140405616224649	0.978260869565217	1	45.0	3205.0	46.0	45.0	4.5161320902858227E-94	44.0
PF00696.19-5	PS00902	0.0842433697347894	0.810810810810811	1	270.0	3205.0	333.0	270.0	0.0	230.0
PF01186.8-1	PS00926	0.152380952380952	0.941176470588235	1	16.0	105.0	17.0	16.0	1.6714344197365106E-25	16.0
PF00302.9-5	PS00100	0.1875	1	1	24.0	128.0	24.0	24.0	8.916257780336234E-27	24.0
PF01268.10-6	PS00721	0.189988623435722	0.719827586206897	1	167.0	879.0	232.0	167.0	2.139775320077782E-178	165.0
PF01268.10-2	PS00722	0.174061433447099	0.662337662337662	1	153.0	879.0	231.0	153.0	4.476739212860251E-298	153.0
PF00379.14-1	PS00233	0.0891218872870249	0.819277108433735	1	68.0	763.0	83.0	68.0	9.93665170179051E-43	64.0
PF00366.11-0	PS00056	0.45703125	0.603092783505155	1	351.0	768.0	582.0	351.0	8.146741935761308E-284	351.0
PF01233.10-2	PS00975	0.273584905660377	0.935483870967742	1	29.0	106.0	31.0	29.0	3.394242581903261E-35	29.0
PF00965.8-0	PS00288	0.266129032258065	0.846153846153846	1	33.0	124.0	39.0	33.0	2.2680077682947588E-36	33.0
PF00239.12-0	PS00397	0.016359918200409	0.744186046511628	1	32.0	1956.0	43.0	32.0	2.4045864706377643E-57	31.0
PF00239.12-1	PS00398	0.0158486707566462	0.738095238095238	1	31.0	1956.0	42.0	31.0	4.8509431678736716E-57	31.0
PF00089.17-1	PS00134	0.0908495662137829	0.775139664804469	1	555.0	6109.0	716.0	555.0	0.0	311.0
PF00089.17-1	PS00672	0.00196431494516287	0.8	1	12.0	6109.0	15.0	12.0	1.6789347105672497E-22	12.0
PF00089.17-5	PS00673	0.00245539368145359	0.9375	1	15.0	6109.0	16.0	15.0	2.6137475512145155E-28	15.0
PF00089.17-5	PS00135	0.0903584874774922	0.779661016949153	0.994594594594595	552.0	6109.0	708.0	555.0	0.0	197.0
PF00245.11-1	PS00123	0.0526315789473684	0.8125	1	26.0	494.0	32.0	26.0	1.936180757826222E-29	26.0
PF00342.10-4	PS00174	0.295731707317073	0.815126050420168	1	388.0	1312.0	476.0	388.0	0.0	163.0
PF00342.10-7	PS00765	0.27515243902439	0.758403361344538	1	361.0	1312.0	476.0	361.0	0.0	206.0
PF00813.11-1	PS01060	0.0570342205323194	1	1	30.0	526.0	30.0	30.0	1.612594783444883E-11	29.0
PF00813.11-1	PS01061	0.0570342205323194	1	1	30.0	526.0	30.0	30.0	7.333235295022043E-11	29.0
PF00955.12-0	PS00219	0.0514705882352941	0.538461538461538	1	14.0	272.0	26.0	14.0	7.095450194238894E-22	14.0
PF00955.12-12	PS00220	0.0514705882352941	0.538461538461538	1	14.0	272.0	26.0	14.0	3.907718081141733E-23	14.0
PF00479.13-3	PS00069	0.0718424101969873	0.911764705882353	1	62.0	863.0	68.0	62.0	1.8712066425692363E-84	62.0
PF01283.10-2	PS00733	0.195488721804511	0.962962962962963	1	26.0	133.0	27.0	26.0	7.221173839686409E-20	26.0
PF00629.14-2	PS00740	0.0634573304157549	0.58	1	29.0	457.0	50.0	29.0	4.8883450811250664E-36	29.0
PF00189.11-1	PS00548	0.486187845303867	0.697490092470277	0.994350282485876	528.0	1086.0	757.0	531.0	0.0	402.0
PF00475.9-1	PS00954	0.573584905660377	0.715294117647059	1	304.0	530.0	425.0	304.0	0.0	236.0
PF00475.9-3	PS00955	0.584905660377358	0.729411764705882	1	310.0	530.0	425.0	310.0	0.0	287.0
PF00385.15-0	PS00598	0.0384105960264901	0.597938144329897	0.983050847457627	58.0	1510.0	97.0	59.0	1.5558663797321635E-61	57.0
PF00431.11-1	PS00985	0.0108433734939759	1	1	9.0	830.0	9.0	9.0	1.84632332790569E-7	9.0
PF03449.6-0	PS00829	0.25	0.776824034334764	0.983695652173913	181.0	724.0	233.0	184.0	4.558660172486031E-137	184.0
PF01068.12-0	PS00697	0.0837378640776699	0.627272727272727	1	69.0	824.0	110.0	69.0	3.5242013169081913E-116	63.0
PF01068.12-6	PS00333	0.0618932038834951	0.689189189189189	1	51.0	824.0	74.0	51.0	6.742137335243577E-64	46.0
PF00719.10-2	PS00387	0.156785243741765	0.538461538461538	1	119.0	759.0	221.0	119.0	1.8144924988137494E-136	106.0
PF00675.11-1	PS00143	0.04	0.656862745098039	1	67.0	1675.0	102.0	67.0	2.099948200971519E-119	65.0
PF01218.9-5	PS01021	0.328571428571429	0.737179487179487	1	115.0	350.0	156.0	115.0	6.592298352798163E-171	115.0
PF01083.13-2	PS00155	0.0978723404255319	1	1	23.0	235.0	23.0	23.0	6.717751985505047E-39	23.0
PF01091.9-0	PS00620	0.28	1	1	14.0	50.0	14.0	14.0	2.093273772697197E-15	14.0
PF02077.6-5	PS01339	0.12987012987013	1	1	10.0	77.0	10.0	10.0	2.1111555718519163E-10	10.0
PF00356.12-1	PS00356	0.0400728597449909	0.748299319727891	1	110.0	2745.0	147.0	110.0	1.4857196827340112E-157	106.0
PF00726.8-0	PS00520	0.220779220779221	0.790697674418605	1	34.0	154.0	43.0	34.0	9.685838340407617E-33	33.0
PF00091.16-1	PS01134	0.0134939759036145	0.976744186046512	1	84.0	6225.0	86.0	84.0	8.731886063229551E-88	83.0
PF00091.16-2	PS00227	0.0661847389558233	0.889848812095032	1	412.0	6225.0	463.0	412.0	0.0	258.0
PF00091.16-2	PS01135	0.0136546184738956	0.988372093023256	1	85.0	6225.0	86.0	85.0	2.587285039477197E-155	83.0
PF00188.17-4	PS01009	0.0644371941272431	0.718181818181818	1	79.0	1226.0	110.0	79.0	1.9650496842533283E-51	77.0
PF01259.9-3	PS01057	0.379785604900459	0.704545454545455	1	248.0	653.0	352.0	248.0	1.0216186758339064E-288	247.0
PF01259.9-5	PS01058	0.332312404287902	0.616477272727273	1	217.0	653.0	352.0	217.0	2.41658820365213E-259	216.0
PF01101.9-0	PS00355	0.409836065573771	0.961538461538462	1	25.0	61.0	26.0	25.0	2.317602882386962E-9	24.0
PF01111.10-0	PS00944	0.160377358490566	0.894736842105263	1	17.0	106.0	19.0	17.0	4.440892098500646E-16	17.0
PF01111.10-2	PS00945	0.132075471698113	0.736842105263158	1	14.0	106.0	19.0	14.0	1.1805916207174114E-7	14.0
PF01160.9-1	PS01252	0.209876543209877	0.85	1	17.0	81.0	20.0	17.0	5.718627943853028E-13	17.0
PF02772.7-0	PS00376	0.448763250883392	0.758964143426295	1	381.0	849.0	502.0	381.0	0.0	256.0
PF02931.14-5	PS00236	0.193220338983051	0.938271604938272	1	228.0	1180.0	243.0	228.0	8.967522253364423E-308	218.0
PF00940.10-4	PS00900	0.125581395348837	1	1	27.0	215.0	27.0	27.0	8.996650903371063E-45	26.0
PF00288.17-0	PS00627	0.126538650910881	0.683510638297872	1	257.0	2031.0	376.0	257.0	0.0	150.0
PF08999.1-1	PS00341	0.304347826086957	0.777777777777778	1	7.0	23.0	9.0	7.0	4.5939365799778283E-10	6.0
PF00935.10-0	PS01172	0.27741935483871	0.895833333333333	1	43.0	155.0	48.0	43.0	6.155118852565831E-20	43.0
PF01415.7-2	PS00255	0.291666666666667	0.875	1	7.0	24.0	8.0	7.0	4.247369055743444E-7	7.0
PF01070.9-7	PS00557	0.0748031496062992	0.791666666666667	1	57.0	762.0	72.0	57.0	1.6832874966672652E-71	57.0
PF01668.9-1	PS01317	0.688848920863309	0.704044117647059	1	383.0	556.0	544.0	383.0	0.0	324.0
PF00391.14-0	PS00370	0.0505731625084289	0.806451612903226	1	75.0	1483.0	93.0	75.0	4.4755871308014435E-112	75.0
PF00145.8-2	PS00094	0.0770877944325482	0.75	1	72.0	934.0	96.0	72.0	4.891827648850701E-114	70.0
PF01128.10-2	PS01295	0.286184210526316	0.696	0.99618320610687	261.0	912.0	375.0	262.0	0.0	198.0
PF00261.11-4	PS00326	0.158878504672897	0.839506172839506	1	68.0	428.0	81.0	68.0	6.148723022774437E-69	68.0
PF01156.10-0	PS01247	0.0663430420711974	0.585714285714286	1	41.0	618.0	70.0	41.0	6.689657047458967E-65	40.0
PF00590.11-0	PS00839	0.0291942390035033	0.56390977443609	1	75.0	2569.0	133.0	75.0	1.6442814083317383E-77	75.0
PF01281.10-0	PS00651	0.640856672158155	0.700900900900901	1	389.0	607.0	555.0	389.0	0.0	299.0
PF02866.9-0	PS00068	0.0844342331993107	0.519434628975265	1	147.0	1741.0	283.0	147.0	4.2836162822790576E-241	141.0
PF02866.9-1	PS00064	0.136128661688685	0.840425531914894	1	237.0	1741.0	282.0	237.0	0.0	192.0
PF00243.9-2	PS00248	0.21455938697318	0.794326241134752	1	112.0	522.0	141.0	112.0	4.217035256394892E-209	101.0
PF02773.7-0	PS00377	0.446658851113716	0.758964143426295	1	381.0	853.0	502.0	381.0	1.8370857224661288E-276	377.0
PF01131.11-2	PS00396	0.08578856152513	0.970588235294118	1	99.0	1154.0	102.0	99.0	2.8266321774132406E-111	97.0
PF00345.11-2	PS00635	0.0751072961373391	0.945945945945946	1	35.0	466.0	37.0	35.0	5.043104126286841E-50	35.0
PF00335.11-1	PS00421	0.109833971902937	0.781818181818182	1	86.0	783.0	110.0	86.0	7.333633764784757E-60	86.0
PF01116.11-4	PS00806	0.0747422680412371	0.892307692307692	1	58.0	776.0	65.0	58.0	2.2980263525429408E-70	58.0
PF07724.5-0	PS00871	0.0602824664140544	0.916230366492147	1	175.0	2903.0	191.0	175.0	6.7715957625663E-280	174.0
PF01289.10-4	PS00481	0.0720720720720721	0.941176470588235	1	16.0	222.0	17.0	16.0	8.640644673692688E-29	16.0
PF00293.19-1	PS00893	0.0572207084468665	0.584347826086957	1	336.0	5872.0	575.0	336.0	0.0	293.0
PF01109.8-2	PS00702	0.379310344827586	1	1	11.0	29.0	11.0	11.0	7.798076840803305E-15	11.0
PF00660.8-2	PS00724	0.702702702702703	0.962962962962963	1	26.0	37.0	27.0	26.0	4.642663791251824E-34	25.0
PF00158.17-2	PS00676	0.0231862378459237	0.720930232558139	1	93.0	4011.0	129.0	93.0	4.859850708755311E-144	85.0
PF02180.8-0	PS01260	0.222222222222222	0.615384615384615	1	16.0	72.0	26.0	16.0	1.502450015204935E-25	16.0
PF02048.7-0	PS00273	0.458333333333333	1	1	11.0	24.0	11.0	11.0	5.964972778322683E-12	9.0
PF00002.15-7	PS00650	0.162327718223583	0.602272727272727	1	106.0	653.0	176.0	106.0	7.108582586324242E-223	106.0
PF00135.19-1	PS00941	0.0701438848920863	0.841726618705036	0.991525423728814	117.0	1668.0	139.0	118.0	2.5849686393214423E-228	104.0
PF00135.19-4	PS00122	0.0629496402877698	0.867768595041322	1	105.0	1668.0	121.0	105.0	2.0198104871298693E-77	93.0
PF01208.8-1	PS00906	0.463175122749591	0.727506426735218	1	283.0	611.0	389.0	283.0	5.051322454135205E-308	282.0
PF01208.8-3	PS00907	0.456628477905074	0.717223650385604	1	279.0	611.0	389.0	279.0	0.0	220.0
PF01734.13-0	PS01237	0.0157710280373832	0.870967741935484	1	27.0	1712.0	31.0	27.0	9.62145886192248E-29	20.0
PF00406.13-3	PS00113	0.32992125984252	0.749552772808587	0.995249406175772	419.0	1270.0	559.0	421.0	0.0	214.0
PF03372.14-1	PS00726	0.00577867668303958	0.869565217391304	1	20.0	3461.0	23.0	20.0	8.723932183514854E-45	20.0
PF03372.14-4	PS00918	0.00606761051719156	0.91304347826087	1	21.0	3461.0	23.0	21.0	6.868781515695296E-38	21.0
PF00367.11-0	PS01035	0.0669412976313079	1	1	65.0	971.0	65.0	65.0	5.663436424052366E-132	61.0
PF00269.11-0	PS00304	0.151041666666667	0.659090909090909	1	29.0	192.0	44.0	29.0	9.317995140415007E-18	23.0
PF00269.11-1	PS00684	0.145833333333333	0.848484848484849	1	28.0	192.0	33.0	28.0	9.062872984145919E-31	28.0
PF00359.13-1	PS00372	0.0364623739332816	0.886792452830189	1	47.0	1289.0	53.0	47.0	9.80655618563965E-56	45.0
PF00374.10-0	PS00507	0.0587155963302752	0.888888888888889	1	32.0	545.0	36.0	32.0	6.904243658642569E-54	32.0
PF00374.10-9	PS00508	0.0513761467889908	0.736842105263158	1	28.0	545.0	38.0	28.0	6.77777508889747E-43	28.0
PF01081.10-0	PS00159	0.0214132762312634	0.625	1	10.0	467.0	16.0	10.0	7.606176347471833E-16	10.0
PF01081.10-4	PS00160	0.0235546038543897	1	1	11.0	467.0	11.0	11.0	7.814658623665706E-16	11.0
PF00490.12-4	PS00169	0.0838509316770186	0.981818181818182	1	54.0	644.0	55.0	54.0	3.7476617097998846E-72	54.0
PF01265.8-2	PS00821	0.116279069767442	0.833333333333333	1	10.0	86.0	12.0	10.0	9.513479406960732E-21	10.0
PF01265.8-5	PS00822	0.127906976744186	0.916666666666667	1	11.0	86.0	12.0	11.0	1.676899837318277E-17	11.0
PF02898.6-0	PS60001	0.175141242937853	0.775	1	31.0	177.0	40.0	31.0	1.8726303237104788E-33	21.0
PF01288.11-2	PS00794	0.0436817472698908	0.875	1	28.0	641.0	32.0	28.0	4.3780527909564965E-43	27.0
PF01279.8-1	PS00335	0.283333333333333	0.80952380952381	1	17.0	60.0	21.0	17.0	2.47664339379986E-15	17.0
PF01277.8-0	PS00811	0.101941747572816	0.875	1	21.0	206.0	24.0	21.0	3.178777275536171E-6	20.0
PF00478.16-5	PS00487	0.171548117154812	0.854166666666667	1	164.0	956.0	192.0	164.0	1.4544984579655454E-152	164.0
PF00144.15-2	PS00336	0.0031210986267166	0.833333333333333	1	10.0	3204.0	12.0	10.0	3.97034062864189E-11	10.0
PF00144.15-2	PS00146	0.0221598002496879	0.797752808988764	1	71.0	3204.0	89.0	71.0	4.0999241280899013E-50	71.0
PF02177.7-2	PS00319	0.173469387755102	0.739130434782609	1	17.0	98.0	23.0	17.0	2.2534434815538455E-31	17.0
PF01209.9-0	PS01183	0.387037037037037	0.72318339100346	1	209.0	540.0	289.0	209.0	7.173385013133249E-232	208.0
PF01209.9-3	PS01184	0.337037037037037	0.625429553264605	1	182.0	540.0	291.0	182.0	9.205328844628638E-240	181.0
PF01137.12-4	PS01287	0.26775956284153	0.742424242424242	1	49.0	183.0	66.0	49.0	1.953596084584525E-72	49.0
PF00330.11-5	PS01244	0.234903381642512	0.758284600389864	1	389.0	1656.0	513.0	389.0	0.0	206.0
PF00330.11-3	PS00450	0.234299516908213	0.754863813229572	1	388.0	1656.0	514.0	388.0	0.0	219.0
PF01823.10-1	PS00279	0.118421052631579	0.84375	1	27.0	228.0	32.0	27.0	4.397302181691895E-44	27.0
PF01382.8-5	PS00577	0.4	1	1	12.0	30.0	12.0	12.0	8.586395943019353E-23	12.0
PF08125.4-0	PS00974	0.113060428849903	0.597938144329897	1	58.0	513.0	97.0	58.0	2.6916581219417633E-121	57.0
PF00196.10-2	PS00622	0.0227620504973221	0.61340206185567	1	119.0	5228.0	194.0	119.0	3.528078826468624E-121	118.0
PF00202.12-6	PS00600	0.162209302325581	0.869158878504673	1	558.0	3440.0	642.0	558.0	0.0	308.0
PF02028.8-5	PS01303	0.0350609756097561	0.766666666666667	1	23.0	656.0	30.0	23.0	1.459216241787326E-26	23.0
PF02803.9-1	PS00737	0.0800167574361123	0.79253112033195	1	191.0	2387.0	241.0	191.0	0.0	182.0
PF02803.9-2	PS00099	0.0666108085462924	0.574007220216607	1	159.0	2387.0	277.0	159.0	1.300593986496151E-274	159.0
PF00849.13-1	PS01129	0.0370489690721649	0.92741935483871	1	115.0	3104.0	124.0	115.0	9.954673595373913E-212	114.0
PF00250.9-0	PS00657	0.151425762045231	0.69683257918552	0.993548387096774	154.0	1017.0	221.0	155.0	2.9088950304851036E-289	145.0
PF00250.9-2	PS00658	0.206489675516224	0.945945945945946	1	210.0	1017.0	222.0	210.0	2.13746298188341E-210	200.0
PF05181.3-0	PS00753	0.152173913043478	0.777777777777778	1	7.0	46.0	9.0	7.0	5.5511151231257737E-11	6.0
PF01295.9-20	PS01093	0.08125	1	1	13.0	160.0	13.0	13.0	7.488190479666407E-27	13.0
PF01295.9-11	PS01092	0.08125	1	1	13.0	160.0	13.0	13.0	4.298841521739786E-20	13.0
PF01125.8-2	PS00997	0.185714285714286	1	1	13.0	70.0	13.0	13.0	2.660218884908236E-13	12.0
PF00493.14-3	PS00847	0.112377850162866	0.851851851851852	1	69.0	614.0	81.0	69.0	2.7015381383249367E-89	65.0
PF00212.9-0	PS00263	0.52046783625731	0.898989898989899	1	89.0	171.0	99.0	89.0	1.550636811633072E-87	59.0
PF02046.6-2	PS01329	0.217391304347826	0.9375	1	15.0	69.0	16.0	15.0	4.856935749618859E-15	15.0
PF00154.12-6	PS00321	0.165768752590137	0.776699029126214	1	400.0	2413.0	515.0	400.0	0.0	384.0
PF00007.13-1	PS00261	0.175347222222222	0.795275590551181	0.980582524271845	101.0	576.0	127.0	103.0	1.4872923344833212E-127	102.0
PF00007.13-4	PS00689	0.182291666666667	0.945945945945946	1	105.0	576.0	111.0	105.0	5.858093319823007E-62	101.0
PF00119.11-3	PS00449	0.0314161430642823	0.851528384279476	1	195.0	6207.0	229.0	195.0	4.1645177227371623E-134	190.0
PF01154.8-2	PS01226	0.0685483870967742	0.944444444444444	1	17.0	248.0	18.0	17.0	3.776743043626439E-27	17.0
PF00210.15-2	PS00540	0.026940346375882	0.617647058823529	1	42.0	1559.0	68.0	42.0	5.904891974321064E-50	42.0
PF00210.15-2	PS00819	0.0250160359204618	0.573529411764706	1	39.0	1559.0	68.0	39.0	7.643916989890419E-39	39.0
PF01245.11-2	PS01015	0.640856672158155	0.694642857142857	1	389.0	607.0	560.0	389.0	1.8329609061048833E-271	387.0
PF08240.3-1	PS00059	0.0412504864444156	0.809160305343511	1	318.0	7709.0	393.0	318.0	0.0	215.0
PF00633.14-0	PS01155	0.0133064516129032	0.846153846153846	1	33.0	2480.0	39.0	33.0	7.470296326612521E-35	33.0
PF00687.12-1	PS01199	0.565217391304348	0.741140215716487	1	481.0	851.0	649.0	481.0	2.7E-322	477.0
PF06316.2-0	PS00694	0.0769230769230769	0.9	1	9.0	117.0	10.0	9.0	1.8980692755778932E-6	9.0
PF00923.10-0	PS01054	0.281927710843373	0.774834437086093	1	234.0	830.0	302.0	234.0	0.0	180.0
PF00923.10-2	PS00958	0.250602409638554	0.695652173913043	1	208.0	830.0	299.0	208.0	1.2693594200488953E-281	207.0
PF01248.17-0	PS00709	0.04959630911188	0.741379310344828	1	43.0	867.0	58.0	43.0	4.6014556226317714E-27	41.0
PF01213.10-0	PS01088	0.14	0.933333333333333	1	14.0	100.0	15.0	14.0	5.334174714136314E-26	14.0
PF01159.10-0	PS01170	0.105263157894737	0.923076923076923	1	12.0	114.0	13.0	12.0	4.51810987847095E-16	12.0
PF01238.12-4	PS00965	0.0520547945205479	0.791666666666667	1	19.0	365.0	24.0	19.0	9.797440849871497E-23	19.0
PF01238.12-6	PS00966	0.0547945205479452	0.869565217391304	1	20.0	365.0	23.0	20.0	4.438728906746227E-26	20.0
PF01034.11-5	PS00964	0.347826086956522	1	1	24.0	69.0	24.0	24.0	2.5867204020775068E-9	24.0
PF01086.8-0	PS00224	0.111111111111111	0.666666666666667	1	8.0	72.0	12.0	8.0	3.398147906433564E-9	8.0
PF01086.8-5	PS00581	0.166666666666667	1	1	12.0	72.0	12.0	12.0	1.7774075335641553E-18	12.0
PF01721.9-0	PS60030	0.3	0.789473684210526	1	15.0	50.0	19.0	15.0	7.161843178957984E-10	14.0
PF00773.10-5	PS01175	0.084726867335563	0.775510204081633	1	76.0	897.0	98.0	76.0	9.497481834277804E-178	76.0
PF00755.11-9	PS00440	0.119453924914676	1	1	35.0	293.0	35.0	35.0	2.0412597067707882E-55	35.0
PF01257.10-2	PS01099	0.0540540540540541	0.96969696969697	1	32.0	592.0	33.0	32.0	8.991010489551588E-55	31.0
PF01220.10-0	PS01029	0.338842975206612	0.71304347826087	1	164.0	484.0	230.0	164.0	1.1296638366517524E-204	164.0
PF00543.13-1	PS00638	0.0596658711217184	1	1	50.0	838.0	50.0	50.0	1.8886240640536562E-77	50.0
PF00488.12-4	PS00486	0.294077134986226	0.746503496503496	0.997663551401869	427.0	1452.0	572.0	428.0	0.0	230.0
PF00909.12-7	PS01219	0.0235772357723577	0.966666666666667	1	29.0	1230.0	30.0	29.0	1.2997185339533046E-62	29.0
PF00860.11-7	PS01116	0.0174731182795699	0.634146341463415	1	26.0	1488.0	41.0	26.0	3.646823123963051E-31	26.0
PF00220.8-0	PS00264	0.515151515151515	0.894736842105263	1	51.0	99.0	57.0	51.0	2.9187686480570577E-50	33.0
PF00754.16-2	PS01285	0.0723830734966592	0.866666666666667	0.970149253731343	65.0	898.0	75.0	67.0	4.579747075029741E-81	60.0
PF01373.8-1	PS00506	0.0882352941176471	0.9375	1	15.0	170.0	16.0	15.0	1.4679476870451966E-20	15.0
PF01373.8-2	PS00679	0.0882352941176471	0.9375	1	15.0	170.0	16.0	15.0	1.4052498134557617E-21	15.0
PF01246.11-0	PS01073	0.302325581395349	0.802469135802469	1	65.0	215.0	81.0	65.0	1.96171709278392E-56	64.0
PF00383.13-2	PS00903	0.0498051104374188	0.550239234449761	0.958333333333333	115.0	2309.0	209.0	120.0	8.243722120568192E-57	110.0
PF00069.16-1	PS01351	0.00661926942878156	0.910112359550562	0.993865030674847	162.0	24474.0	178.0	163.0	3.4893790992578514E-71	159.0
PF00069.16-3	PS01351	0.00666012911661355	0.915730337078652	1	163.0	24474.0	178.0	163.0	9.481121000276182E-75	159.0
PF00484.10-0	PS00704	0.0231990231990232	0.826086956521739	1	19.0	819.0	23.0	19.0	1.6223316855275064E-23	18.0
PF00484.10-2	PS00705	0.0268620268620269	1	1	22.0	819.0	22.0	22.0	2.8159166109287398E-46	22.0
PF00809.13-0	PS00792	0.0345086271567892	0.978723404255319	1	46.0	1333.0	47.0	46.0	1.271254457883499E-80	45.0
PF00809.13-1	PS00793	0.032258064516129	0.934782608695652	1	43.0	1333.0	46.0	43.0	7.10476309776178E-82	42.0
PF01280.11-1	PS00526	0.150537634408602	0.903225806451613	0.96551724137931	28.0	186.0	31.0	29.0	4.173693414638355E-29	28.0
PF00354.8-1	PS00289	0.197530864197531	0.680851063829787	1	32.0	162.0	47.0	32.0	6.863697722536008E-34	32.0
PF00233.10-1	PS00126	0.145794392523364	0.975	1	78.0	535.0	80.0	78.0	9.649005617209718E-136	76.0
PF03167.10-0	PS00130	0.174311926605505	0.794425087108014	1	228.0	1308.0	287.0	228.0	5.492370651888904E-236	221.0
PF02126.9-0	PS01322	0.0720720720720721	0.8	1	8.0	111.0	10.0	8.0	6.049134555198204E-18	8.0
PF00120.15-3	PS00181	0.0584129316678913	0.929824561403509	1	159.0	2722.0	171.0	159.0	1.436773004519807E-241	152.0
PF00262.9-1	PS00803	0.155115511551155	0.886792452830189	1	47.0	303.0	53.0	47.0	2.449968554316578E-75	47.0
PF00351.12-4	PS00367	0.106583072100313	0.971428571428571	1	34.0	319.0	35.0	34.0	1.3685805465809346E-23	27.0
PF00800.9-5	PS00857	0.0285234899328859	0.85	1	17.0	596.0	20.0	17.0	2.0744828544325755E-22	17.0
