# Supplementary material for: Predicting conserved protein motifs with Sub-HMMs
Source: BMC Bioinformatics. 2010 Apr 26;11:205. doi: 10.1186/1471-2105-11-205 (PMC2879284; doi:10.1186/1471-2105-11-205)
Supplement: Additional file 1 — PROSITE Comparisons. Tar archive containing a file for each overlap threshold given in table 2. Column descriptions are given at the beginning of each file. [file 1471-2105-11-205-S1.TAR › prosite_comp-50.data.csv]

name of sub-hmm	name of prosite family	percentage of pfam family members which overlapped with the prosite family	percentage of prosite family members which overlapped with the pfam family	percentage of prosite family members which matched the prosite pattern and are also in the pfam family	the number of sequences common to both families	size of the pfam family	size of the prostie family	the number of prosite family members which matched the prosite pattern	the probability of this overlap occurring by chance	for internal use
pfam	prosite	% overlap/pfam	% overlap/prosite	% prosite matches	overlaps	# pfam	# prosite	# prosite matches	p-value	adj-intersect
PF00186.10-0	PS00075	0.0899689762150982	0.91578947368421	1	87.0	967.0	95.0	87.0	2.208241825548038E-61	87.0
PF00186.10-1	PS00075	0.0899689762150982	0.91578947368421	1	87.0	967.0	95.0	87.0	1.1304311046353798E-60	87.0
PF01117.11-3	PS00274	0.0526315789473684	0.875	1	7.0	133.0	8.0	7.0	1.3585831747623885E-9	7.0
PF00953.12-1	PS01348	0.323117338003503	0.733598409542744	1	369.0	1142.0	503.0	369.0	0.0	259.0
PF00046.20-0	PS00027	0.13220029656667	0.768567639257294	0.993996569468268	1159.0	8767.0	1508.0	1166.0	0.0	401.0
PF07654.6-2	PS00290	0.0571879936808847	0.580128205128205	0.983695652173913	362.0	6330.0	624.0	368.0	1.397089660896E-311	345.0
PF01047.13-0	PS01117	0.0171683389074693	0.553956834532374	1	77.0	4485.0	139.0	77.0	1.8660076962508982E-35	77.0
PF01047.13-1	PS01117	0.0171683389074693	0.553956834532374	1	77.0	4485.0	139.0	77.0	1.2153525171966255E-34	77.0
PF07740.3-0	PS60021	0.3	0.789473684210526	1	15.0	50.0	19.0	15.0	0.011837107539702935	5.0
PF00334.10-3	PS00469	0.387276785714286	0.62748643761302	1	347.0	896.0	553.0	347.0	0.0	334.0
PF02045.6-0	PS00686	0.129310344827586	0.882352941176471	1	15.0	116.0	17.0	15.0	8.707831263139002E-16	14.0
PF00332.9-4	PS00587	0.0833333333333333	0.910714285714286	1	51.0	612.0	56.0	51.0	6.72176668896669E-59	48.0
PF00312.13-1	PS00362	0.554006968641115	0.730474732006126	1	477.0	861.0	653.0	477.0	3.5771478169860137E-131	471.0
PF00312.13-2	PS00362	0.554006968641115	0.730474732006126	1	477.0	861.0	653.0	477.0	2.0439871253858773E-141	471.0
PF00920.12-1	PS00886	0.31609756097561	0.746543778801843	1	324.0	1025.0	434.0	324.0	7.89127E-317	323.0
PF00920.12-4	PS00887	0.315121951219512	0.752913752913753	1	323.0	1025.0	429.0	323.0	3.42343927964E-313	323.0
PF01258.8-0	PS01102	0.0316139767054908	0.95	1	19.0	601.0	20.0	19.0	6.357388753673166E-10	14.0
PF01198.10-2	PS01144	0.307228915662651	0.728571428571429	1	51.0	166.0	70.0	51.0	2.640765121771322E-31	49.0
PF00771.11-4	PS00994	0.0483005366726297	0.9	1	27.0	559.0	30.0	27.0	8.996293721185897E-22	27.0
PF00068.10-0	PS00118	0.428571428571429	0.8	1	288.0	672.0	360.0	288.0	8.035567770595576E-95	281.0
PF00068.10-1	PS00119	0.413690476190476	0.822485207100592	0.996415770609319	278.0	672.0	338.0	279.0	7.773335486113238E-186	279.0
PF00326.12-2	PS00708	0.0167597765363128	0.631578947368421	1	24.0	1432.0	38.0	24.0	3.664998775931557E-30	24.0
PF02079.7-0	PS00541	0.4	0.857142857142857	1	6.0	15.0	7.0	6.0	0.04665599999999999	6.0
PF00149.19-0	PS00785	0.00294811320754717	0.869565217391304	0.952380952380952	20.0	6784.0	23.0	21.0	3.315032313470866E-30	20.0
PF00149.19-2	PS00786	0.00324292452830189	1	1	22.0	6784.0	22.0	22.0	1.6838993091685707E-32	21.0
PF00149.19-2	PS00125	0.0263856132075472	0.908629441624365	1	179.0	6784.0	197.0	179.0	2.504447364634651E-228	172.0
PF00149.19-4	PS01269	0.00147405660377359	1	1	10.0	6784.0	10.0	10.0	1.5474998435609375E-8	10.0
PF07963.3-0	PS00409	0.0298284862043251	0.879120879120879	1	80.0	2682.0	91.0	80.0	2.0954617662556785E-46	71.0
PF00146.12-2	PS00667	0.0494984160506864	0.625	1	375.0	7576.0	600.0	375.0	0.0	318.0
PF00146.12-4	PS00668	0.0623020063357973	0.786666666666667	1	472.0	7576.0	600.0	472.0	9.075892942761115E-301	461.0
PF01470.8-1	PS01333	0.406417112299465	0.703703703703704	1	76.0	187.0	108.0	76.0	1.16856785017389E-41	76.0
PF01470.8-3	PS01334	0.454545454545455	0.794392523364486	1	85.0	187.0	107.0	85.0	4.5290570229561056E-63	85.0
PF00723.12-2	PS00820	0.0379746835443038	0.882352941176471	1	15.0	395.0	17.0	15.0	4.685417088036959E-22	15.0
PF00494.10-4	PS01044	0.0764331210191083	0.872727272727273	1	48.0	628.0	55.0	48.0	7.913791464499926E-54	48.0
PF00494.10-5	PS01045	0.0652866242038217	0.773584905660377	1	41.0	628.0	53.0	41.0	2.13451513517453E-31	41.0
PF00765.8-0	PS00949	0.0968992248062016	1	1	25.0	258.0	25.0	25.0	1.3886524193032607E-18	25.0
PF00765.8-1	PS00949	0.0968992248062016	1	1	25.0	258.0	25.0	25.0	2.0605378862456507E-18	25.0
PF02044.8-0	PS00257	0.647058823529412	0.647058823529412	1	22.0	34.0	34.0	22.0	1.0250433363656446E-11	15.0
PF00236.9-0	PS00779	0.461538461538462	0.947368421052632	1	54.0	117.0	57.0	54.0	3.2802647169823847E-37	54.0
PF00236.9-2	PS00780	0.461538461538462	0.947368421052632	1	54.0	117.0	57.0	54.0	1.7329060246714007E-37	54.0
PF00223.10-17	PS00419	0.248730964467005	0.850694444444444	1	245.0	985.0	288.0	245.0	1.360312174876256E-281	243.0
PF00230.11-1	PS00221	0.125570776255708	0.846153846153846	1	220.0	1752.0	260.0	220.0	2.5794621902973207E-227	205.0
PF01341.8-1	PS00655	0.0666666666666667	0.818181818181818	1	9.0	135.0	11.0	9.0	4.7122906288446654E-11	9.0
PF01341.8-3	PS00656	0.0814814814814815	0.916666666666667	1	11.0	135.0	12.0	11.0	7.05339561022873E-16	11.0
PF00670.12-0	PS00739	0.306542056074766	0.854166666666667	1	164.0	535.0	192.0	164.0	1.4403057801877812E-139	164.0
PF02812.9-1	PS00074	0.0993449781659389	0.875	1	91.0	916.0	104.0	91.0	1.1138437774049114E-86	90.0
PF07731.5-2	PS00080	0.06328125	0.743119266055046	1	81.0	1280.0	109.0	81.0	7.058245887781113E-100	80.0
PF01179.11-4	PS01165	0.0929203539823009	0.75	1	21.0	226.0	28.0	21.0	1.3665794330105676E-27	21.0
PF01179.11-11	PS01164	0.101769911504425	0.851851851851852	1	23.0	226.0	27.0	23.0	3.3762228085816705E-29	23.0
PF00928.12-0	PS00990	0.0917874396135266	0.863636363636364	1	38.0	414.0	44.0	38.0	1.27704420924962E-46	38.0
PF00928.12-3	PS00991	0.101449275362319	0.976744186046512	1	42.0	414.0	43.0	42.0	4.2565178278594527E-44	40.0
PF00160.12-1	PS00170	0.106641721234799	0.814285714285714	1	228.0	2138.0	280.0	228.0	6.531672824145694E-135	222.0
PF02061.7-0	PS00553	0.0909090909090909	0.666666666666667	1	2.0	22.0	3.0	2.0	0.3351800554016621	2.0
PF00810.9-1	PS00951	0.212328767123288	0.96875	1	31.0	146.0	32.0	31.0	1.4265738831943736E-29	31.0
PF00810.9-3	PS00952	0.219178082191781	0.96969696969697	1	32.0	146.0	33.0	32.0	4.3385425725520974E-33	32.0
PF01266.15-0	PS00977	0.00577464788732394	1	1	41.0	7100.0	41.0	41.0	4.873512050004757E-34	41.0
PF01266.15-6	PS00677	0.00253521126760563	0.857142857142857	1	18.0	7100.0	21.0	18.0	1.5787457247870198E-22	18.0
PF01301.10-3	PS01182	0.138888888888889	0.862068965517241	1	50.0	360.0	58.0	50.0	7.041567706236582E-74	49.0
PF01618.7-1	PS01307	0.00907187718073971	0.8125	1	13.0	1433.0	16.0	13.0	6.830897702238972E-12	13.0
PF00870.9-3	PS00348	0.190243902439024	1	1	39.0	205.0	39.0	39.0	1.5287995931646738E-38	36.0
PF00155.12-6	PS00105	0.0168034388432982	0.565789473684211	1	129.0	7677.0	228.0	129.0	2.440271329311862E-155	126.0
PF00155.12-6	PS00599	0.0382962094568191	0.509532062391681	1	294.0	7677.0	577.0	294.0	0.0	271.0
PF02770.10-0	PS00072	0.0154894671623296	0.742574257425743	1	75.0	4842.0	101.0	75.0	1.0560455891271973E-95	75.0
PF01048.11-2	PS01232	0.0883164673413064	0.75	1	96.0	1087.0	128.0	96.0	8.794000217646416E-86	95.0
PF01194.8-0	PS01112	0.416666666666667	0.803571428571429	1	45.0	108.0	56.0	45.0	3.511185614991825E-25	44.0
PF00174.10-1	PS00559	0.0520231213872832	0.514285714285714	1	36.0	692.0	70.0	36.0	1.9192968767816547E-40	31.0
PF01217.11-1	PS00989	0.0613861386138614	0.574074074074074	1	31.0	505.0	54.0	31.0	1.0441193805760776E-31	31.0
PF01126.11-3	PS00593	0.0886075949367089	1	1	21.0	237.0	21.0	21.0	9.24628975157927E-20	21.0
PF01187.9-2	PS01158	0.152	0.678571428571429	1	19.0	125.0	28.0	19.0	1.6036068495101255E-13	19.0
PF05543.4-1	PS00639	0.620689655172414	0.0376569037656904	1	18.0	29.0	478.0	18.0	1.3779518293926557E-25	17.0
PF00437.11-4	PS00662	0.0111008325624422	0.857142857142857	1	24.0	2162.0	28.0	24.0	3.885236974819058E-16	24.0
PF01191.10-0	PS01110	0.281481481481481	0.791666666666667	1	38.0	135.0	48.0	38.0	2.655429543504527E-24	38.0
PF00264.11-1	PS00497	0.0463636363636364	0.525773195876289	0.962264150943396	51.0	1100.0	97.0	53.0	6.081393840662159E-52	53.0
PF00305.10-2	PS00711	0.162079510703364	1	1	53.0	327.0	53.0	53.0	1.4776503994272986E-49	53.0
PF00305.10-2	PS00081	0.162079510703364	1	1	53.0	327.0	53.0	53.0	1.4776503994272986E-49	53.0
PF01820.12-1	PS00843	0.443137254901961	0.729032258064516	1	339.0	765.0	465.0	339.0	2.0590721486489173E-239	334.0
PF01168.11-1	PS00395	0.138005780346821	0.786008230452675	1	191.0	1384.0	243.0	191.0	4.3090977919435577E-246	188.0
PF01167.9-3	PS01200	0.140625	0.947368421052632	1	18.0	128.0	19.0	18.0	1.1253450130616467E-19	18.0
PF01167.9-4	PS01201	0.09375	0.631578947368421	1	12.0	128.0	19.0	12.0	2.397283399023657E-12	12.0
PF01082.11-1	PS00084	0.164835164835165	0.535714285714286	1	15.0	91.0	28.0	15.0	3.8226347428520935E-27	15.0
PF06377.2-0	PS00256	0.714285714285714	0.227272727272727	1	10.0	14.0	44.0	10.0	8.85157872381612E-6	9.0
PF01221.9-1	PS01239	0.122727272727273	0.870967741935484	1	27.0	220.0	31.0	27.0	3.2063514963813797E-12	27.0
PF01207.8-6	PS01136	0.11271186440678	0.917241379310345	1	133.0	1180.0	145.0	133.0	6.628163499172426E-140	130.0
PF03222.4-0	PS00594	0.0391459074733096	1	1	11.0	281.0	11.0	11.0	4.187377181156916E-12	11.0
PF00219.9-0	PS00222	0.297142857142857	0.88135593220339	1	52.0	175.0	59.0	52.0	2.676343258113861E-52	51.0
PF02934.6-4	PS01234	0.545310015898251	0.770786516853933	1	343.0	629.0	445.0	343.0	0.0	271.0
PF00720.8-0	PS00999	0.621621621621622	0.958333333333333	1	23.0	37.0	24.0	23.0	1.9717737081040297E-14	23.0
PF01058.13-2	PS01150	0.0527659574468085	0.939393939393939	1	62.0	1175.0	66.0	62.0	5.3687348632604806E-52	60.0
PF01848.7-0	PS00556	0.202247191011236	1	1	18.0	89.0	18.0	18.0	7.110815578249397E-5	18.0
PF00752.8-1	PS00841	0.142857142857143	0.708333333333333	1	51.0	357.0	72.0	51.0	1.5237019473610766E-62	51.0
PF01263.11-7	PS00545	0.0188888888888889	0.894736842105263	1	17.0	900.0	19.0	17.0	1.5593099935575666E-22	17.0
PF01547.16-3	PS01037	0.00737148399612027	0.527777777777778	1	38.0	5155.0	72.0	38.0	2.1663878181818696E-31	33.0
PF02142.13-1	PS01335	0.0603747397640527	0.6796875	0.956043956043956	87.0	1441.0	128.0	91.0	3.620403881188958E-92	91.0
PF01569.12-1	PS01157	0.0026246719160105	1	1	5.0	1905.0	5.0	5.0	1.2558674125514402E-7	5.0
PF00142.9-2	PS00746	0.0218333849489006	0.875776397515528	1	141.0	6458.0	161.0	141.0	3.5859985992941583E-126	138.0
PF00142.9-3	PS00692	0.0213688448436048	0.857142857142857	1	138.0	6458.0	161.0	138.0	4.4907347183982457E-116	136.0
PF01290.11-0	PS00500	0.322916666666667	0.939393939393939	1	31.0	96.0	33.0	31.0	1.0	31.0
PF00562.19-1	PS01166	0.159853397237102	0.759036144578313	1	567.0	3547.0	747.0	567.0	0.0	221.0
PF07562.5-0	PS00980	0.19758064516129	0.544444444444444	1	49.0	248.0	90.0	49.0	2.2566942323199415E-68	49.0
PF04552.4-0	PS00717	0.0625	0.964285714285714	1	27.0	432.0	28.0	27.0	4.902301832321437E-33	27.0
PF04552.4-3	PS00718	0.0625	0.964285714285714	1	27.0	432.0	28.0	27.0	2.4112127585698923E-30	27.0
PF02132.6-0	PS01300	0.554671968190855	0.564777327935223	1	279.0	503.0	494.0	279.0	2.0623174423124727E-221	278.0
PF02132.6-1	PS01300	0.554671968190855	0.564777327935223	1	279.0	503.0	494.0	279.0	2.0623174423124727E-221	278.0
PF01036.9-1	PS00950	0.111913357400722	0.96875	1	31.0	277.0	32.0	31.0	1.6201561957963383E-34	31.0
PF01036.9-5	PS00327	0.0902527075812274	0.625	1	25.0	277.0	40.0	25.0	1.2887084130936505E-25	24.0
PF02744.8-0	PS01163	0.117647058823529	0.967741935483871	1	30.0	255.0	31.0	30.0	4.093344341233097E-39	29.0
PF02744.8-1	PS01163	0.117647058823529	0.967741935483871	1	30.0	255.0	31.0	30.0	5.181860595627201E-39	29.0
PF00118.15-0	PS00750	0.0228523769808173	0.951388888888889	1	137.0	5995.0	144.0	137.0	2.137647555766408E-195	134.0
PF00118.15-1	PS00751	0.023185988323603	0.965277777777778	1	139.0	5995.0	144.0	139.0	1.9648525723878095E-157	137.0
PF00118.15-8	PS00995	0.022185154295246	0.886666666666667	1	133.0	5995.0	150.0	133.0	2.2301041523172806E-177	130.0
PF00118.15-3	PS00296	0.10975813177648	0.710583153347732	1	658.0	5995.0	926.0	658.0	0.0	253.0
PF01261.15-1	PS00729	0.053912213740458	0.631284916201117	1	113.0	2096.0	179.0	113.0	2.0416112611585675E-142	113.0
PF01261.15-4	PS00730	0.0567748091603053	0.68	1	119.0	2096.0	175.0	119.0	1.2587036255399327E-150	119.0
PF01261.15-5	PS00731	0.0577290076335878	0.691428571428571	0.991803278688525	121.0	2096.0	175.0	122.0	1.3500496745243313E-124	121.0
PF03441.5-1	PS01083	0.0038961038961039	1	1	3.0	770.0	3.0	3.0	4.0720613206345174E-5	3.0
PF03441.5-2	PS00691	0.0207792207792208	0.941176470588235	1	16.0	770.0	17.0	16.0	1.7888946292910043E-11	15.0
PF03441.5-4	PS01084	0.0038961038961039	1	1	3.0	770.0	3.0	3.0	9.586182131972425E-5	3.0
PF00473.8-0	PS00511	0.410958904109589	0.75	1	30.0	73.0	40.0	30.0	4.755503062548185E-13	18.0
PF00164.16-0	PS00055	0.491013071895425	0.755025125628141	1	601.0	1224.0	796.0	601.0	0.0	476.0
PF00285.12-5	PS00480	0.0610514414923686	0.964285714285714	1	108.0	1769.0	112.0	108.0	2.7882091325072677E-126	107.0
PF01066.12-0	PS00379	0.0550724637681159	0.931372549019608	1	95.0	1725.0	102.0	95.0	1.6315763123106045E-62	95.0
PF01174.10-1	PS01236	0.6	0.668478260869565	1	123.0	205.0	184.0	123.0	4.045025288146256E-102	122.0
PF00758.9-0	PS00817	0.428571428571429	0.91304347826087	1	21.0	49.0	23.0	21.0	9.379057000100368E-16	21.0
PF00197.9-0	PS00283	0.132352941176471	0.580645161290323	1	54.0	408.0	93.0	54.0	2.605300027821524E-40	46.0
PF00464.10-5	PS00096	0.475321888412017	0.811355311355311	1	443.0	932.0	546.0	443.0	0.0	331.0
PF00822.11-0	PS01221	0.0439330543933054	0.67741935483871	0.954545454545455	21.0	478.0	31.0	22.0	7.666375110725069E-15	22.0
PF00822.11-1	PS01346	0.146443514644351	0.875	1	70.0	478.0	80.0	70.0	1.2639613697400211E-69	70.0
PF00822.11-2	PS01222	0.0460251046025105	0.733333333333333	1	22.0	478.0	30.0	22.0	4.682340085536522E-19	22.0
PF01254.9-0	PS00970	0.8	1	1	12.0	15.0	12.0	12.0	1.2564282166862057E-5	10.0
PF01254.9-1	PS00971	0.666666666666667	1	1	10.0	15.0	10.0	10.0	8.314165531330105E-8	10.0
PF00340.10-5	PS00253	0.240909090909091	0.828125	1	53.0	220.0	64.0	53.0	1.0668191235071022E-40	51.0
PF01184.10-0	PS01114	0.045	1	1	9.0	200.0	9.0	9.0	3.343570853410019E-7	9.0
PF00446.8-0	PS00473	0.340425531914894	0.901408450704225	1	64.0	188.0	71.0	64.0	3.0996594582486143E-34	47.0
PF00443.20-0	PS00972	0.0912721049629207	0.824742268041237	1	160.0	1753.0	194.0	160.0	1.4283549853735238E-183	157.0
PF00443.20-3	PS00973	0.0935539075869937	0.845360824742268	1	164.0	1753.0	194.0	164.0	1.3916309780098515E-178	162.0
PF00107.17-0	PS01162	0.00423043424163245	0.894736842105263	1	34.0	8037.0	38.0	34.0	3.807245039627073E-32	34.0
PF02075.8-3	PS01321	0.6	0.648854961832061	1	255.0	425.0	393.0	255.0	5.279256482120257E-112	255.0
PF02075.8-4	PS01321	0.6	0.648854961832061	1	255.0	425.0	393.0	255.0	1.0250752742030888E-124	255.0
PF00071.13-0	PS00675	0.0323142414860681	0.501501501501502	1	167.0	5168.0	333.0	167.0	6.356201709023619E-137	164.0
PF00071.13-1	PS01115	0.00890092879256966	0.901960784313726	1	46.0	5168.0	51.0	46.0	8.800572131150549E-46	46.0
PF01063.10-4	PS00770	0.0533130236100533	0.843373493975904	1	70.0	1313.0	83.0	70.0	1.3462888858638345E-58	70.0
PF01063.10-6	PS00770	0.0533130236100533	0.843373493975904	1	70.0	1313.0	83.0	70.0	4.996061116436803E-58	70.0
PF00836.10-1	PS00563	0.284090909090909	0.925925925925926	1	25.0	88.0	27.0	25.0	7.575469628616275E-16	25.0
PF00836.10-2	PS01041	0.284090909090909	0.925925925925926	1	25.0	88.0	27.0	25.0	2.633448048476256E-10	25.0
PF00016.11-1	PS00157	0.0296616796121566	0.855639097744361	0.996497373029772	569.0	19183.0	665.0	571.0	0.0	346.0
PF03949.6-0	PS00331	0.0920920920920921	0.779661016949153	1	92.0	999.0	118.0	92.0	2.5884315908294146E-121	89.0
PF00715.8-0	PS00424	0.393939393939394	1	1	39.0	99.0	39.0	39.0	7.410143935372918E-32	39.0
PF00048.11-0	PS00472	0.129221732745962	0.846153846153846	1	88.0	681.0	104.0	88.0	8.032211235933062E-18	83.0
PF00048.11-0	PS00471	0.0910425844346549	0.815789473684211	1	62.0	681.0	76.0	62.0	5.757767687472105E-11	55.0
PF00248.12-1	PS00798	0.0224525043177893	0.850467289719626	1	91.0	4053.0	107.0	91.0	7.692089801436336E-77	89.0
PF00248.12-6	PS00062	0.0222057735011103	0.810810810810811	0.967741935483871	90.0	4053.0	111.0	93.0	3.477036502103218E-96	92.0
PF00248.12-7	PS00062	0.0229459659511473	0.837837837837838	1	93.0	4053.0	111.0	93.0	9.106076014196697E-93	92.0
PF02746.7-2	PS00908	0.0177514792899408	0.818181818181818	1	18.0	1014.0	22.0	18.0	5.995090707890567E-20	18.0
PF02746.7-3	PS00908	0.0177514792899408	0.818181818181818	1	18.0	1014.0	22.0	18.0	3.5458649244146694E-20	18.0
PF02799.6-5	PS00976	0.254545454545455	0.848484848484849	1	28.0	110.0	33.0	28.0	4.39797842830836E-30	28.0
PF00762.10-4	PS00534	0.380634390651085	0.733118971061093	1	228.0	599.0	311.0	228.0	8.34131314557181E-237	228.0
PF00762.10-5	PS00534	0.37228714524207	0.717041800643087	0.978070175438597	223.0	599.0	311.0	228.0	1.0456276748855103E-237	228.0
PF00775.12-0	PS00083	0.0210772833723653	0.818181818181818	1	18.0	854.0	22.0	18.0	6.540394138047401E-15	18.0
PF01157.9-1	PS01171	0.261627906976744	0.714285714285714	1	45.0	172.0	63.0	45.0	8.780722481570421E-18	44.0
PF00314.8-1	PS00316	0.0869565217391304	0.666666666666667	1	36.0	414.0	54.0	36.0	9.309375202944957E-20	35.0
PF00883.12-9	PS00631	0.313939393939394	0.775449101796407	1	259.0	825.0	334.0	259.0	1.0938255050311122E-283	259.0
PF00139.10-8	PS00308	0.119929453262787	0.673267326732673	1	68.0	567.0	101.0	68.0	2.2154766401281086E-69	57.0
PF03947.9-0	PS00467	0.46883230904302	0.675949367088608	1	534.0	1139.0	790.0	534.0	0.0	376.0
PF00116.11-2	PS00078	0.0256863059881201	0.930232558139535	1	320.0	12458.0	344.0	320.0	9.795056107991577E-158	307.0
PF00649.9-0	PS01119	0.210526315789474	1	1	8.0	38.0	8.0	8.0	7.370128536412566E-6	7.0
PF00649.9-1	PS01119	0.210526315789474	1	1	8.0	38.0	8.0	8.0	6.056672798127862E-6	7.0
PF00274.10-7	PS00158	0.0941385435168739	0.646341463414634	1	53.0	563.0	82.0	53.0	2.859980274223396E-61	52.0
PF00896.10-2	PS01240	0.0476190476190476	0.931034482758621	1	27.0	567.0	29.0	27.0	2.045337139707366E-18	27.0
PF00896.10-3	PS01240	0.0476190476190476	0.931034482758621	1	27.0	567.0	29.0	27.0	1.149002310101767E-18	27.0
PF04542.5-0	PS01063	0.00515995872033024	0.769230769230769	1	30.0	5814.0	39.0	30.0	2.3352705239413692E-19	30.0
PF04542.5-0	PS00715	0.0237358101135191	0.965034965034965	1	138.0	5814.0	143.0	138.0	1.5147494036360059E-144	133.0
PF04542.5-1	PS01063	0.00515995872033024	0.769230769230769	1	30.0	5814.0	39.0	30.0	2.3352705239413692E-19	30.0
PF01055.17-3	PS00129	0.0583468395461912	0.837209302325581	1	36.0	617.0	43.0	36.0	7.25061126736203E-61	36.0
PF00216.12-0	PS00045	0.210655235762401	0.719665271966527	1	344.0	1633.0	478.0	344.0	1.0088057354772758E-34	342.0
PF00477.8-0	PS00431	0.257575757575758	1	1	17.0	66.0	17.0	17.0	2.7427660987523027E-9	16.0
PF01071.10-4	PS00184	0.138129496402878	0.857142857142857	1	96.0	695.0	112.0	96.0	5.002276799870017E-120	95.0
PF00709.12-0	PS01266	0.560283687943262	0.758157389635317	1	395.0	705.0	521.0	395.0	0.0	274.0
PF00709.12-9	PS00513	0.517730496453901	0.701923076923077	1	365.0	705.0	520.0	365.0	0.0	301.0
PF00253.12-0	PS00527	0.355276907001045	0.701030927835051	1	340.0	957.0	485.0	340.0	1.4030103391005869E-71	287.0
PF00253.12-1	PS00527	0.355276907001045	0.701030927835051	1	340.0	957.0	485.0	340.0	9.55810143716274E-65	287.0
PF00157.8-0	PS00035	0.24702380952381	0.943181818181818	1	83.0	336.0	88.0	83.0	4.943400047458587E-70	80.0
PF00157.8-1	PS00465	0.261904761904762	1	1	88.0	336.0	88.0	88.0	1.2163301861935544E-88	80.0
PF00180.11-6	PS00470	0.176250584385227	0.954430379746835	1	377.0	2139.0	395.0	377.0	6.355191982298994E-297	372.0
PF00226.22-1	PS00636	0.0974909021260295	0.528008298755187	1	509.0	5221.0	964.0	509.0	0.0	313.0
PF00226.22-2	PS00636	0.0972993679371768	0.526970954356846	0.99803536345776	508.0	5221.0	964.0	509.0	0.0	310.0
PF08093.2-0	PS60017	0.625	1	1	5.0	8.0	5.0	5.0	0.0035388697062490432	4.0
PF02896.9-7	PS00742	0.0672609400324149	0.902173913043478	1	83.0	1234.0	92.0	83.0	6.701329451337592E-101	83.0
PF01231.9-11	PS00876	0.0923076923076923	0.666666666666667	1	6.0	65.0	9.0	6.0	2.002323998846716E-7	6.0
PF01231.9-2	PS00877	0.0923076923076923	0.75	1	6.0	65.0	8.0	6.0	4.006351750733126E-8	6.0
PF02100.8-3	PS01337	0.271428571428571	0.791666666666667	1	19.0	70.0	24.0	19.0	3.5447041512174667E-13	16.0
PF00234.13-3	PS00597	0.0394285714285714	0.726315789473684	0.985714285714286	69.0	1750.0	95.0	70.0	4.7518521164456547E-35	61.0
PF00234.13-4	PS00597	0.04	0.736842105263158	1	70.0	1750.0	95.0	70.0	8.368707417094221E-35	61.0
PF00012.11-1	PS00297	0.186199898528666	0.750511247443763	1	734.0	3942.0	978.0	734.0	0.0	259.0
PF00012.11-12	PS00329	0.193049213597159	0.775739041794088	1	761.0	3942.0	981.0	761.0	0.0	384.0
PF00012.11-3	PS01036	0.187214611872146	0.743951612903226	1	738.0	3942.0	992.0	738.0	0.0	288.0
PF00218.12-0	PS00614	0.17670054730258	0.776632302405498	1	226.0	1279.0	291.0	226.0	1.4507430323000544E-214	223.0
PF01894.8-2	PS01314	0.029925187032419	1	1	12.0	401.0	12.0	12.0	4.5939365799778283E-10	12.0
PF02782.7-3	PS00445	0.157501697216565	0.676384839650146	0.97071129707113	232.0	1473.0	343.0	239.0	4.0079451054982396E-288	239.0
PF02782.7-4	PS00445	0.161575016972166	0.693877551020408	0.99581589958159	238.0	1473.0	343.0	239.0	3.590778137055895E-286	239.0
PF00377.9-2	PS00706	0.160377358490566	1	1	68.0	424.0	68.0	68.0	1.1337432400193676E-65	68.0
PF00074.11-2	PS00127	0.467866323907455	0.928571428571429	1	182.0	389.0	196.0	182.0	1.0357485288046898E-159	175.0
PF00569.8-0	PS01357	0.153347732181425	0.855421686746988	0.972602739726027	71.0	463.0	83.0	73.0	7.897995464371665E-72	72.0
PF00834.10-1	PS01085	0.0571808510638298	1	1	43.0	752.0	43.0	43.0	3.702665387801678E-36	43.0
PF00834.10-4	PS01086	0.0571808510638298	1	1	43.0	752.0	43.0	43.0	1.205434788649265E-35	43.0
PF01285.9-0	PS00554	0.12962962962963	0.933333333333333	1	14.0	108.0	15.0	14.0	1.6023170628472896E-11	14.0
PF01127.13-0	PS01000	0.0428015564202335	0.88	1	22.0	514.0	25.0	22.0	2.6839758191253766E-13	22.0
PF01127.13-1	PS01000	0.0428015564202335	0.88	1	22.0	514.0	25.0	22.0	2.237581371076446E-13	22.0
PF01127.13-2	PS01001	0.0466926070038911	0.96	1	24.0	514.0	25.0	24.0	4.086933970502038E-20	24.0
PF08603.2-4	PS01089	0.142857142857143	0.933333333333333	1	14.0	98.0	15.0	14.0	6.28412896928653E-20	14.0
PF00281.10-1	PS00358	0.457687723480334	0.61244019138756	1	384.0	839.0	627.0	384.0	4.996452536532624E-304	374.0
PF00313.13-1	PS00352	0.0754342431761787	0.962025316455696	0.980645161290323	152.0	2015.0	158.0	155.0	1.3122576271951581E-50	137.0
PF01035.11-2	PS00374	0.037037037037037	0.69811320754717	1	37.0	999.0	53.0	37.0	2.6333739376324977E-40	37.0
PF00825.9-1	PS00648	0.397590361445783	0.591044776119403	1	198.0	498.0	335.0	198.0	1.2530891035313516E-85	197.0
PF02878.7-3	PS00710	0.175639894086496	0.666666666666667	1	398.0	2266.0	597.0	398.0	0.0	303.0
PF00838.8-1	PS01002	0.410596026490066	0.784810126582278	1	62.0	151.0	79.0	62.0	5.208981178531651E-53	59.0
PF00838.8-3	PS01003	0.43046357615894	0.822784810126582	1	65.0	151.0	79.0	65.0	4.676595929924964E-45	64.0
PF00042.13-2	PS00208	0.0217906205589768	0.807017543859649	0.978723404255319	46.0	2111.0	57.0	47.0	3.885052652495264E-45	47.0
PF01093.8-2	PS00492	0.191489361702128	0.818181818181818	1	9.0	47.0	11.0	9.0	5.957121697775498E-8	9.0
PF01093.8-4	PS00493	0.191489361702128	0.9	1	9.0	47.0	10.0	9.0	9.802231378137E-9	8.0
PF00006.16-5	PS00152	0.17231203489864	0.684156902699949	1	1343.0	7794.0	1963.0	1343.0	0.0	303.0
PF00865.9-1	PS00884	0.290322580645161	1	1	9.0	31.0	9.0	9.0	4.993148455448007E-13	9.0
PF02015.7-0	PS01140	0.0833333333333333	0.857142857142857	1	6.0	72.0	7.0	6.0	1.14180481355052E-7	6.0
PF00732.10-2	PS00623	0.0680100755667506	0.6328125	1	81.0	1191.0	128.0	81.0	1.7887809375688105E-94	81.0
PF00732.10-4	PS00624	0.0713685978169605	0.669291338582677	1	85.0	1191.0	127.0	85.0	4.045213004732383E-95	83.0
PF00766.10-0	PS00696	0.0666666666666667	0.88	1	44.0	660.0	50.0	44.0	1.4850210686702478E-36	44.0
PF01098.10-6	PS00428	0.0258397932816537	0.967741935483871	1	30.0	1161.0	31.0	30.0	2.953618586591253E-29	30.0
PF00229.9-0	PS00251	0.229551451187335	0.820754716981132	1	87.0	379.0	106.0	87.0	3.12719793340024E-76	84.0
PF00209.9-0	PS00610	0.0824742268041237	0.975609756097561	1	80.0	970.0	82.0	80.0	5.67822337277346E-76	76.0
PF00209.9-12	PS00754	0.0742268041237113	0.923076923076923	1	72.0	970.0	78.0	72.0	6.19282353047099E-93	71.0
PF01096.9-0	PS00466	0.10958904109589	0.784313725490196	1	40.0	365.0	51.0	40.0	1.2533119439355877E-13	21.0
PF00148.10-0	PS00699	0.0677220756376429	0.865168539325843	1	77.0	1137.0	89.0	77.0	3.1538164635177747E-73	68.0
PF00148.10-8	PS00090	0.0589270008795075	0.752808988764045	1	67.0	1137.0	89.0	67.0	1.3195936601249508E-78	59.0
PF00882.9-2	PS00384	0.053475935828877	1	1	10.0	187.0	10.0	10.0	1.4888151195294645E-7	10.0
PF01094.19-2	PS00458	0.0048910626945309	1	1	11.0	2249.0	11.0	11.0	7.380415101170078E-17	11.0
PF00407.10-3	PS00451	0.083984375	0.811320754716981	1	43.0	512.0	53.0	43.0	7.518466469247053E-23	43.0
PF01374.9-0	PS60000	0.16	1	1	4.0	25.0	4.0	4.0	7.972162114421214E-4	4.0
PF01669.8-2	PS00569	0.342857142857143	0.923076923076923	1	12.0	35.0	13.0	12.0	6.53847476349765E-10	12.0
PF02750.5-2	PS00416	0.15625	0.833333333333333	1	10.0	64.0	12.0	10.0	3.3164338870279593E-15	10.0
PF00295.8-4	PS00502	0.0573870573870574	0.903846153846154	0.979166666666667	47.0	819.0	52.0	48.0	2.3818715095192666E-54	47.0
PF00137.12-1	PS00605	0.0949410949410949	0.907284768211921	1	137.0	1443.0	151.0	137.0	7.963044968720876E-48	125.0
PF02033.9-2	PS01319	0.559633027522936	0.585412667946257	1	305.0	545.0	521.0	305.0	6.448204676747073E-169	305.0
PF00267.12-6	PS00576	0.0170430336599915	0.833333333333333	1	40.0	2347.0	48.0	40.0	1.7220187749290236E-40	40.0
PF00112.14-1	PS00139	0.0717096633143857	0.509316770186335	1	164.0	2287.0	322.0	164.0	3.851744839861408E-187	152.0
PF00112.14-7	PS00640	0.074770441626585	0.54983922829582	1	171.0	2287.0	311.0	171.0	6.017900754243402E-165	162.0
PF01234.8-1	PS01100	0.285714285714286	0.923076923076923	1	12.0	42.0	13.0	12.0	5.431873413798047E-13	12.0
PF03951.10-1	PS00180	0.110277569392348	0.816666666666667	1	147.0	1333.0	180.0	147.0	8.576043104019676E-153	145.0
PF04002.6-2	PS01302	0.259316770186335	0.695833333333333	1	167.0	644.0	240.0	167.0	6.562554055036395E-120	161.0
PF00811.9-1	PS00898	0.305555555555556	0.846153846153846	1	11.0	36.0	13.0	11.0	2.1644011141140075E-9	11.0
PF00811.9-5	PS00899	0.305555555555556	0.846153846153846	1	11.0	36.0	13.0	11.0	1.5902908156056154E-13	11.0
PF02777.9-1	PS00088	0.0970545630130372	0.85531914893617	1	201.0	2071.0	235.0	201.0	5.112037340284518E-161	194.0
PF01012.12-4	PS01065	0.029862792574657	0.804347826086957	1	37.0	1239.0	46.0	37.0	2.609182070219133E-37	37.0
PF08088.3-0	PS60019	1	0.446808510638298	1	21.0	21.0	47.0	21.0	1.0	21.0
PF08088.3-1	PS60019	0.952380952380952	0.425531914893617	0.952380952380952	20.0	21.0	47.0	21.0	1.0	21.0
PF01270.8-3	PS00812	0.0759493670886076	0.857142857142857	1	12.0	158.0	14.0	12.0	4.458658101510703E-15	12.0
PF09285.2-0	PS01275	0.487603305785124	0.648351648351648	1	354.0	726.0	546.0	354.0	1.3815295451339984E-251	354.0
PF01237.9-3	PS01013	0.0919282511210762	0.836734693877551	1	41.0	446.0	49.0	41.0	5.080852540481739E-56	41.0
PF00067.13-7	PS00086	0.0969556180462159	0.895033860045147	1	793.0	8179.0	886.0	793.0	0.0	356.0
PF00316.11-5	PS00124	0.11228813559322	0.913793103448276	1	53.0	472.0	58.0	53.0	5.2487520308361724E-48	53.0
PF01025.10-2	PS01071	0.396662387676508	0.784263959390863	0.996774193548387	309.0	779.0	394.0	310.0	4.471400872930808E-142	310.0
PF01025.10-3	PS01071	0.397946084724005	0.786802030456853	1	310.0	779.0	394.0	310.0	1.4617344620368555E-131	310.0
PF00393.10-2	PS00461	0.0625	0.982142857142857	1	55.0	880.0	56.0	55.0	1.3534318361563574E-73	53.0
PF00905.13-1	PS00337	0.00403124212648022	1	1	16.0	3969.0	16.0	16.0	3.0472219174974175E-21	16.0
PF07478.4-4	PS00844	0.327291037260826	0.698924731182796	1	325.0	993.0	465.0	325.0	9.498418001288822E-265	325.0
PF07478.4-5	PS00844	0.327291037260826	0.698924731182796	1	325.0	993.0	465.0	325.0	2.7824854376024665E-264	325.0
PF01459.13-7	PS00558	0.131274131274131	0.918918918918919	1	34.0	259.0	37.0	34.0	4.083884339295824E-34	34.0
PF00291.16-1	PS00901	0.0147124386981721	0.956521739130435	1	66.0	4486.0	69.0	66.0	8.196643272045787E-69	65.0
PF00291.16-1	PS00168	0.0577351761034329	0.794478527607362	1	259.0	4486.0	326.0	259.0	1.9775875716568736E-305	259.0
PF00291.16-1	PS00165	0.028979045920642	0.702702702702703	1	130.0	4486.0	185.0	130.0	8.563252786820433E-142	128.0
PF01276.11-4	PS00703	0.0330396475770925	0.9375	1	15.0	454.0	16.0	15.0	5.386834786046115E-22	15.0
PF02065.9-6	PS00512	0.0742857142857143	0.896551724137931	1	26.0	350.0	29.0	26.0	4.390749484271699E-29	26.0
PF01142.9-2	PS01268	0.35472972972973	0.729166666666667	1	105.0	296.0	144.0	105.0	3.2797256702181845E-120	105.0
PF01175.9-5	PS01233	0.32046332046332	0.709401709401709	1	83.0	259.0	117.0	83.0	7.302058303771502E-82	83.0
PF00933.12-7	PS00775	0.0528301886792453	0.752688172043011	1	70.0	1325.0	93.0	70.0	2.85660915504719E-79	70.0
PF02882.10-5	PS00767	0.434394904458599	0.540412044374009	1	341.0	785.0	631.0	341.0	1.0482636076153422E-300	339.0
PF02729.12-0	PS00097	0.439888811674774	0.721778791334094	1	633.0	1439.0	877.0	633.0	0.0	319.0
PF00665.17-3	PS01043	0.000313136057617035	1	1	4.0	12774.0	4.0	4.0	8.376206104680498E-6	4.0
PF00022.10-5	PS00432	0.0707485936823886	0.825757575757576	1	327.0	4622.0	396.0	327.0	4.357730346642875E-260	316.0
PF00022.10-6	PS01132	0.081133708351363	0.840807174887892	1	375.0	4622.0	446.0	375.0	0.0	295.0
PF00300.13-0	PS00175	0.0825596816976127	0.667560321715818	1	249.0	3016.0	373.0	249.0	3.0806078354727387E-285	248.0
PF00227.17-0	PS00854	0.059650824442289	0.931818181818182	1	123.0	2062.0	132.0	123.0	2.610017004278189E-56	121.0
PF00227.17-1	PS00854	0.059650824442289	0.931818181818182	1	123.0	2062.0	132.0	123.0	3.77683861123135E-57	121.0
PF01197.9-0	PS01143	0.532773109243697	0.778869778869779	1	317.0	595.0	407.0	317.0	2.2938070088557167E-98	312.0
PF01053.11-8	PS00868	0.0204313280363224	0.9	1	36.0	1762.0	40.0	36.0	1.4225603334117644E-27	34.0
PF01464.11-0	PS00922	0.0286986640277091	0.698795180722892	1	58.0	2021.0	83.0	58.0	4.853328165416295E-42	57.0
PF01464.11-1	PS00922	0.0286986640277091	0.698795180722892	1	58.0	2021.0	83.0	58.0	4.845356333537257E-43	57.0
PF01564.8-3	PS01330	0.187713310580205	0.6875	1	110.0	586.0	160.0	110.0	3.7193887544828574E-71	110.0
PF01652.9-2	PS00813	0.11744966442953	0.813953488372093	1	35.0	298.0	43.0	35.0	6.493871739240311E-28	35.0
PF01040.9-0	PS00943	0.214985590778098	0.56006006006006	1	373.0	1735.0	666.0	373.0	0.0	360.0
PF00957.12-0	PS00417	0.129310344827586	0.72289156626506	1	60.0	464.0	83.0	60.0	7.440975581710847E-18	60.0
PF01228.12-1	PS00850	0.106884057971014	0.702380952380952	1	59.0	552.0	84.0	59.0	1.798595958067835E-52	58.0
PF01139.8-0	PS01288	0.0534591194968553	0.944444444444444	1	17.0	318.0	18.0	17.0	9.719089002649076E-20	17.0
PF00328.13-0	PS00616	0.0714285714285714	0.791044776119403	1	53.0	742.0	67.0	53.0	2.1996307119268713E-67	52.0
PF04055.12-0	PS01305	0.0173983410884078	0.677165354330709	1	172.0	9886.0	254.0	172.0	4.512300967605297E-207	169.0
PF04055.12-0	PS01087	0.00293344123002225	0.805555555555556	1	29.0	9886.0	36.0	29.0	9.516997018360628E-27	28.0
PF04055.12-0	PS01278	0.00788994537730123	0.975	1	78.0	9886.0	80.0	78.0	1.6651955434124406E-91	78.0
PF01015.9-1	PS01191	0.205741626794258	0.671875	1	43.0	209.0	64.0	43.0	1.9672232499914485E-45	43.0
PF01293.11-8	PS00532	0.412650602409639	0.67156862745098	1	137.0	332.0	204.0	137.0	1.1834731714532719E-122	134.0
PF00741.9-0	PS00234	0.26	0.886363636363636	1	39.0	150.0	44.0	39.0	5.164561950866129E-17	36.0
PF02779.15-3	PS00802	0.109531502423263	0.733766233766234	1	339.0	3095.0	462.0	339.0	0.0	240.0
PF01980.7-1	PS01318	0.0546075085324232	1	1	16.0	293.0	16.0	16.0	3.276800000000002E-11	15.0
PF01152.12-3	PS01213	0.0454545454545455	1	1	16.0	352.0	16.0	16.0	2.328306436538698E-10	16.0
PF01146.8-1	PS01210	0.544776119402985	0.924050632911392	1	73.0	134.0	79.0	73.0	8.346870540331246E-77	73.0
PF05374.3-0	PS60013	1	0.4	1	4.0	4.0	10.0	4.0	0.08544378698224854	2.0
PF00666.8-0	PS00946	0.55421686746988	0.851851851851852	1	46.0	83.0	54.0	46.0	1.300831333038323E-38	45.0
PF00666.8-2	PS00947	0.590361445783133	0.907407407407407	1	49.0	83.0	54.0	49.0	4.0546893505805207E-32	48.0
PF00203.12-1	PS00323	0.519922254616132	0.763195435092725	1	535.0	1029.0	701.0	535.0	4.236110969692041E-189	525.0
PF00087.12-1	PS00272	0.845744680851064	0.832460732984293	1	318.0	376.0	382.0	318.0	5.152632814818844E-94	316.0
PF00087.12-2	PS00272	0.845744680851064	0.832460732984293	1	318.0	376.0	382.0	318.0	1.666601099873333E-96	316.0
PF00489.8-2	PS00254	0.365591397849462	0.971428571428571	1	34.0	93.0	35.0	34.0	5.705039490556208E-25	33.0
PF00489.8-3	PS00254	0.365591397849462	0.971428571428571	1	34.0	93.0	35.0	34.0	1.022708553044446E-24	33.0
PF01163.13-2	PS01245	0.0339425587467363	0.8125	1	13.0	383.0	16.0	13.0	1.4958734309808775E-16	12.0
PF00416.13-2	PS00646	0.498956158663883	0.751572327044025	1	478.0	958.0	636.0	478.0	2.431935919278425E-165	467.0
PF01122.10-6	PS00468	0.323529411764706	1	1	11.0	34.0	11.0	11.0	8.42176535586293E-17	11.0
PF01095.10-3	PS00503	0.0669745958429561	0.90625	1	29.0	433.0	32.0	29.0	1.9904577565144747E-18	29.0
PF00195.10-4	PS00441	0.125111706881144	0.96551724137931	1	140.0	1119.0	145.0	140.0	5.549160676170404E-108	134.0
PF00286.11-2	PS00418	0.0363372093023256	1	1	25.0	688.0	25.0	25.0	5.192977382114466E-15	24.0
PF01252.9-1	PS00855	0.342019543973941	0.719178082191781	1	210.0	614.0	292.0	210.0	2.7019070178972843E-140	208.0
PF02112.6-0	PS00607	0.136363636363636	1	1	6.0	44.0	6.0	6.0	5.003288897590566E-8	6.0
PF01087.13-1	PS00117	0.0615384615384615	1	1	16.0	260.0	16.0	16.0	7.077630456109867E-18	16.0
PF00447.8-2	PS00434	0.115591397849462	0.895833333333333	1	43.0	372.0	48.0	43.0	3.3640683516864417E-34	42.0
PF00252.9-0	PS00701	0.303840877914952	0.676335877862595	1	443.0	1458.0	655.0	443.0	5.317090451968607E-170	439.0
PF00252.9-0	PS01257	0.0425240054869684	0.805194805194805	1	62.0	1458.0	77.0	62.0	1.392856720056775E-23	58.0
PF00252.9-0	PS00586	0.311385459533608	0.694189602446483	0.997802197802198	454.0	1458.0	654.0	455.0	3.844725029487237E-176	452.0
PF00290.11-1	PS00167	0.401709401709402	0.721227621483376	1	282.0	702.0	391.0	282.0	2.4804562797896064E-187	280.0
PF01215.10-3	PS00848	0.0978260869565217	0.642857142857143	1	9.0	92.0	14.0	9.0	6.495137062458106E-7	9.0
PF00819.8-0	PS00459	0.9375	0.9375	1	15.0	16.0	16.0	15.0	0.2805030468350875	5.0
PF05039.3-0	PS60024	0.453488372093023	0.8125	1	39.0	86.0	48.0	39.0	1.002614216272855E-12	39.0
PF01177.13-2	PS00923	0.121110176619008	0.553846153846154	1	144.0	1189.0	260.0	144.0	3.049357160167853E-176	142.0
PF01177.13-5	PS00924	0.133725820016821	0.646341463414634	1	159.0	1189.0	246.0	159.0	4.241549840102374E-188	155.0
PF00491.12-2	PS00147	0.150341685649203	0.758620689655172	1	132.0	878.0	174.0	132.0	2.0699398994774E-131	131.0
PF00491.12-3	PS00148	0.154897494305239	0.781609195402299	1	136.0	878.0	174.0	136.0	6.429520957979997E-151	135.0
PF00491.12-6	PS01053	0.109339407744875	0.581818181818182	1	96.0	878.0	165.0	96.0	4.305988227626677E-76	95.0
PF07479.5-0	PS00957	0.42242355605889	0.788583509513742	1	373.0	883.0	473.0	373.0	0.0	347.0
PF00131.11-1	PS00203	0.421602787456446	0.9453125	1	121.0	287.0	128.0	121.0	4.875942529625408E-37	120.0
PF05196.4-0	PS00619	0.333333333333333	1	1	14.0	42.0	14.0	14.0	1.17549435082229E-10	14.0
PF05196.4-1	PS00619	0.333333333333333	1	1	14.0	42.0	14.0	14.0	2.0534709400324974E-10	14.0
PF05196.4-2	PS00620	0.333333333333333	1	1	14.0	42.0	14.0	14.0	1.4654550092628674E-10	14.0
PF08117.2-0	PS60010	0.428571428571429	1	1	3.0	7.0	3.0	3.0	1.0	3.0
PF08117.2-1	PS60010	0.428571428571429	1	1	3.0	7.0	3.0	3.0	1.0	3.0
PF01642.13-7	PS00544	0.0440835266821346	0.95	1	19.0	431.0	20.0	19.0	4.135944481888373E-22	19.0
PF04879.7-0	PS00551	0.0571783716594158	0.571428571428571	1	92.0	1609.0	161.0	92.0	2.6172706694235882E-129	91.0
PF00270.20-3	PS00039	0.0750289017341041	0.574844995571302	1	649.0	8650.0	1129.0	649.0	0.0	235.0
PF01494.10-3	PS01304	0.00469483568075117	0.727272727272727	1	8.0	1704.0	11.0	8.0	1.222650077292158E-6	8.0
PF00452.10-0	PS01080	0.154411764705882	0.792452830188679	1	42.0	272.0	53.0	42.0	1.771190428505733E-30	42.0
PF00452.10-1	PS01258	0.143382352941176	0.672413793103448	1	39.0	272.0	58.0	39.0	2.7333785312768507E-42	39.0
PF00872.9-7	PS01007	0.0125	1	1	13.0	1040.0	13.0	13.0	1.6624762709415964E-14	13.0
PF00105.9-0	PS00031	0.173804573804574	0.945701357466063	1	418.0	2405.0	442.0	418.0	0.0	331.0
PF00333.11-0	PS00585	0.55030303030303	0.756666666666667	1	454.0	825.0	600.0	454.0	2.401768022190364E-223	440.0
PF00343.11-16	PS00102	0.0707236842105263	0.934782608695652	1	43.0	608.0	46.0	43.0	1.0838861036495877E-42	43.0
PF00832.11-1	PS00051	0.385826771653543	0.80327868852459	1	49.0	127.0	61.0	49.0	4.1315480356657854E-16	49.0
PF00246.15-1	PS00132	0.060790273556231	0.731707317073171	1	60.0	987.0	82.0	60.0	3.74186644872865E-61	57.0
PF01247.9-2	PS01105	0.186440677966102	0.956521739130435	1	22.0	118.0	23.0	22.0	1.8319205577693198E-8	22.0
PF00358.11-2	PS00371	0.066358024691358	0.955555555555556	1	43.0	648.0	45.0	43.0	5.818339650132707E-28	42.0
PF00557.15-2	PS01202	0.00840336134453781	0.92	1	23.0	2737.0	25.0	23.0	1.5978468941127555E-18	22.0
PF00557.15-5	PS00491	0.0339788089148703	0.794871794871795	1	93.0	2737.0	117.0	93.0	2.625845381975577E-120	93.0
PF00557.15-5	PS00680	0.0175374497625137	0.905660377358491	1	48.0	2737.0	53.0	48.0	3.9439090891053106E-48	48.0
PF00268.12-2	PS00368	0.0650887573964497	0.904109589041096	1	66.0	1014.0	73.0	66.0	2.7989992641971383E-72	65.0
PF01195.10-0	PS01195	0.555008210180624	0.653771760154739	1	338.0	609.0	517.0	338.0	1.228055711717725E-240	337.0
PF01195.10-3	PS01196	0.541871921182266	0.63953488372093	1	330.0	609.0	516.0	330.0	0.0	306.0
PF01632.10-0	PS00936	0.664930555555556	0.702752293577982	1	383.0	576.0	545.0	383.0	2.332039340192181E-33	373.0
PF00837.8-1	PS01205	0.414285714285714	0.935483870967742	1	29.0	70.0	31.0	29.0	3.130278178125036E-25	29.0
PF01019.12-6	PS00462	0.0222222222222222	0.6	1	18.0	810.0	30.0	18.0	3.8175257747419695E-20	15.0
PF01667.8-1	PS01168	0.25	0.823529411764706	1	42.0	168.0	51.0	42.0	2.5212917543524952E-5	40.0
PF05353.2-0	PS60018	0.857142857142857	0.857142857142857	1	6.0	7.0	7.0	6.0	0.5058823529411764	1.0
PF00380.10-1	PS00360	0.489467162329616	0.765503875968992	1	395.0	807.0	516.0	395.0	2.4309956065068744E-201	384.0
PF01183.11-0	PS00953	0.0303030303030303	1	1	11.0	363.0	11.0	11.0	3.827815481424726E-9	11.0
PF01183.11-1	PS00953	0.0303030303030303	1	1	11.0	363.0	11.0	11.0	5.482907918232565E-9	11.0
PF00275.11-6	PS00104	0.180894308943089	0.65281173594132	1	267.0	1476.0	409.0	267.0	0.0	253.0
PF00275.11-2	PS00885	0.19579945799458	0.735368956743003	1	289.0	1476.0	393.0	289.0	6.9E-323	287.0
PF01282.10-2	PS00529	0.251612903225806	0.684210526315789	1	39.0	155.0	57.0	39.0	5.686248595959607E-19	38.0
PF01299.8-6	PS00311	0.15	0.923076923076923	1	12.0	80.0	13.0	12.0	2.61284073969976E-10	12.0
PF02836.8-1	PS00719	0.0553691275167785	0.916666666666667	1	33.0	596.0	36.0	33.0	1.4274213549526244E-42	33.0
PF02836.8-2	PS00719	0.0553691275167785	0.916666666666667	1	33.0	596.0	36.0	33.0	1.9808602695759936E-42	33.0
PF02836.8-3	PS00608	0.0536912751677852	0.888888888888889	1	32.0	596.0	36.0	32.0	1.1094594269215269E-48	32.0
PF01182.11-3	PS01161	0.252252252252252	0.714285714285714	1	140.0	555.0	196.0	140.0	2.238970044971759E-113	139.0
PF00556.11-0	PS00968	0.14027149321267	0.939393939393939	1	31.0	221.0	33.0	31.0	9.038130957856461E-9	27.0
PF00556.11-0	PS00969	0.149321266968326	0.916666666666667	1	33.0	221.0	36.0	33.0	0.10124753739272532	26.0
PF00556.11-1	PS00968	0.14027149321267	0.939393939393939	1	31.0	221.0	33.0	31.0	5.398652353522358E-9	25.0
PF00556.11-1	PS00969	0.149321266968326	0.916666666666667	1	33.0	221.0	36.0	33.0	0.028852484210411294	29.0
PF02056.7-6	PS01324	0.066079295154185	1	1	15.0	227.0	15.0	15.0	5.835724193503444E-16	14.0
PF00225.14-5	PS00411	0.091941590048675	0.876288659793814	1	170.0	1849.0	194.0	170.0	5.0737884852059545E-245	165.0
PF00729.9-1	PS00555	0.042483660130719	0.928571428571429	1	13.0	306.0	14.0	13.0	7.656560966629717E-11	13.0
PF00211.11-4	PS00452	0.0516431924882629	0.8	0.977777777777778	88.0	1704.0	110.0	90.0	1.3317739857235619E-111	88.0
PF01546.19-3	PS00759	0.0376258611552729	0.699507389162562	0.959459459459459	142.0	3774.0	203.0	148.0	5.031966769492466E-125	148.0
PF00106.16-3	PS00061	0.0249269288038383	0.611637347767253	0.963752665245203	452.0	18133.0	739.0	469.0	0.0	423.0
PF00251.11-0	PS00609	0.0728862973760933	0.746268656716418	1	50.0	686.0	67.0	50.0	1.120145303181749E-45	48.0
PF00795.13-0	PS00920	0.00679694137638063	0.941176470588235	1	16.0	2354.0	17.0	16.0	1.8031827588473186E-18	15.0
PF00795.13-3	PS01227	0.008071367884452	0.678571428571429	1	19.0	2354.0	28.0	19.0	2.4780282673157562E-20	19.0
PF00795.13-3	PS00921	0.00509770603228547	0.857142857142857	1	12.0	2354.0	14.0	12.0	7.749977844018839E-16	11.0
PF01165.11-0	PS01181	0.516504854368932	0.556485355648536	1	266.0	515.0	478.0	266.0	5.876420091738523E-52	264.0
PF00103.11-1	PS00266	0.225385527876631	0.85972850678733	1	190.0	843.0	221.0	190.0	1.3078015491011709E-115	187.0
PF00103.11-3	PS00338	0.230130486358244	0.832618025751073	1	194.0	843.0	233.0	194.0	8.050223100090519E-139	190.0
PF00441.15-3	PS00073	0.0146679881070367	0.732673267326733	1	74.0	5045.0	101.0	74.0	6.974636793557651E-86	74.0
PF00159.9-0	PS00265	0.686440677966102	0.835051546391753	1	81.0	118.0	97.0	81.0	4.504250964353402E-16	33.0
PF00232.9-0	PS00653	0.0598503740648379	0.808988764044944	0.972972972972973	72.0	1203.0	89.0	74.0	9.239664038513658E-74	73.0
PF00348.8-1	PS00723	0.0420765027322404	0.916666666666667	1	77.0	1830.0	84.0	77.0	2.940926829841749E-55	75.0
PF00348.8-4	PS00444	0.0426229508196721	0.951219512195122	1	78.0	1830.0	82.0	78.0	2.8337280107636864E-92	78.0
PF02070.6-0	PS00967	0.461538461538462	0.857142857142857	1	12.0	26.0	14.0	12.0	1.1215665478461517E-7	6.0
PF00656.13-2	PS01121	0.0650510204081633	0.82258064516129	1	51.0	784.0	62.0	51.0	4.932526025407236E-57	51.0
PF00656.13-3	PS01122	0.0714285714285714	1	1	56.0	784.0	56.0	56.0	1.5134171147254153E-67	54.0
PF03099.10-0	PS01313	0.162642947903431	0.727272727272727	0.973384030418251	256.0	1574.0	352.0	263.0	2.972113808873976E-244	258.0
PF00827.8-0	PS01194	0.322429906542056	0.851851851851852	1	69.0	214.0	81.0	69.0	6.340642179174496E-38	64.0
PF00472.11-0	PS00745	0.318915429309232	0.748484848484849	1	494.0	1549.0	660.0	494.0	0.0	422.0
PF01790.9-3	PS01311	0.431496062992126	0.70076726342711	1	274.0	635.0	391.0	274.0	1.9005476367152784E-220	272.0
PF00344.11-0	PS00755	0.134090909090909	0.983333333333333	1	118.0	880.0	120.0	118.0	3.0956031298477586E-127	117.0
PF00344.11-2	PS00756	0.128409090909091	0.949579831932773	1	113.0	880.0	119.0	113.0	7.95019572744381E-111	112.0
PF00372.10-3	PS00210	0.133928571428571	0.542168674698795	1	45.0	336.0	83.0	45.0	1.59410140091498E-56	44.0
PF00485.9-3	PS00567	0.0130293159609121	0.8	1	16.0	1228.0	20.0	16.0	8.659417357577615E-18	16.0
PF01512.8-4	PS00644	0.0369487485101311	0.837837837837838	1	31.0	839.0	37.0	31.0	7.94616981240417E-28	31.0
PF00854.12-0	PS01022	0.0295983086680761	0.756756756756757	1	28.0	946.0	37.0	28.0	8.837721995581478E-34	28.0
PF00854.12-2	PS01023	0.0359408033826638	0.790697674418605	1	34.0	946.0	43.0	34.0	9.068297939765856E-47	34.0
PF00136.12-3	PS00116	0.0543909348441926	0.623376623376623	1	96.0	1765.0	154.0	96.0	1.0280531593892776E-161	95.0
PF00710.11-2	PS00917	0.0893169877408056	0.910714285714286	1	51.0	571.0	56.0	51.0	7.745504345037738E-56	51.0
PF01135.10-2	PS01279	0.107544141252006	0.720430107526882	1	67.0	623.0	93.0	67.0	2.0971140980269835E-28	67.0
PF00462.15-0	PS00195	0.0350282485875706	0.584905660377358	1	62.0	1770.0	106.0	62.0	1.4916960436775846E-33	61.0
PF00121.9-3	PS00171	0.339728217426059	0.779816513761468	1	425.0	1251.0	545.0	425.0	0.0	295.0
PF00009.18-1	PS00301	0.120498148771457	0.744902205576363	1	1790.0	14855.0	2403.0	1790.0	0.0	339.0
PF00554.13-0	PS01204	0.102222222222222	0.638888888888889	1	23.0	225.0	36.0	23.0	1.2410779255338533E-25	23.0
PF00815.11-2	PS00611	0.375420875420875	0.978070175438597	1	223.0	594.0	228.0	223.0	2.0023077958670677E-198	216.0
PF00815.11-3	PS00611	0.375420875420875	0.978070175438597	1	223.0	594.0	228.0	223.0	1.460204531236519E-201	220.0
PF01294.9-1	PS01104	0.19047619047619	0.96551724137931	1	28.0	147.0	29.0	28.0	5.98489636831586E-12	24.0
PF01216.8-0	PS00863	0.30952380952381	0.928571428571429	1	13.0	42.0	14.0	13.0	3.9559336360474874E-16	11.0
PF01216.8-4	PS00864	0.261904761904762	0.785714285714286	1	11.0	42.0	14.0	11.0	9.930840513480877E-15	11.0
PF01216.8-5	PS00864	0.261904761904762	0.785714285714286	1	11.0	42.0	14.0	11.0	9.366451745391437E-15	11.0
PF00460.11-0	PS00588	0.0291169451073986	0.772151898734177	1	61.0	2095.0	79.0	61.0	2.1308168006001035E-39	59.0
PF01272.10-2	PS00830	0.16647791619479	0.628205128205128	1	147.0	883.0	234.0	147.0	2.583449177674796E-110	147.0
PF00742.10-1	PS01042	0.04099560761347	0.96551724137931	1	28.0	683.0	29.0	28.0	3.1741069997087933E-25	27.0
PF00171.13-4	PS00687	0.0548372020563951	0.549141965678627	1	352.0	6419.0	641.0	352.0	0.0	296.0
PF00171.13-5	PS00070	0.0518772394453965	0.55685618729097	1	333.0	6419.0	598.0	333.0	0.0	234.0
PF05980.3-0	PS60015	0.5	1	1	14.0	28.0	14.0	14.0	1.0	14.0
PF01741.9-0	PS01327	0.465425531914894	0.66793893129771	1	175.0	376.0	262.0	175.0	8.783296659386078E-34	153.0
PF07742.3-0	PS00960	0.169491525423729	0.952380952380952	1	20.0	118.0	21.0	20.0	3.901715335079587E-15	20.0
PF07742.3-1	PS01203	0.169491525423729	0.952380952380952	1	20.0	118.0	21.0	20.0	5.1189831934627046E-15	20.0
PF00871.8-0	PS01075	0.295454545454545	0.759124087591241	1	208.0	704.0	274.0	208.0	5.605084760262852E-264	207.0
PF00871.8-5	PS01076	0.284090909090909	0.72202166064982	1	200.0	704.0	277.0	200.0	4.151799831291188E-150	200.0
PF00283.10-0	PS00537	0.355128205128205	0.905228758169935	1	277.0	780.0	306.0	277.0	2.1349696409205944E-30	94.0
PF01256.8-1	PS01049	0.0173913043478261	0.666666666666667	1	10.0	575.0	15.0	10.0	1.3569970742284363E-14	10.0
PF01256.8-5	PS01050	0.0191304347826087	0.733333333333333	1	11.0	575.0	15.0	11.0	4.40560549033276E-14	11.0
PF01214.9-2	PS01101	0.173913043478261	1	1	36.0	207.0	36.0	36.0	4.7405207967485875E-23	36.0
PF01214.9-3	PS01101	0.173913043478261	1	1	36.0	207.0	36.0	36.0	3.017577191816766E-23	36.0
PF01185.9-4	PS00956	0.103896103896104	0.888888888888889	1	16.0	154.0	18.0	16.0	1.0661449260235378E-8	15.0
PF00812.8-2	PS01299	0.243478260869565	0.933333333333333	1	28.0	115.0	30.0	28.0	5.941448179181203E-19	28.0
PF01753.9-0	PS01360	0.110516934046346	0.885714285714286	1	62.0	561.0	70.0	62.0	3.616854051677872E-46	58.0
PF01753.9-1	PS01360	0.10873440285205	0.871428571428571	0.983870967741935	61.0	561.0	70.0	62.0	1.2684918391188948E-46	58.0
PF00370.12-3	PS00933	0.115176964607079	0.563049853372434	0.994818652849741	192.0	1667.0	341.0	193.0	3.981773453352216E-271	193.0
PF00410.10-3	PS00053	0.604095563139932	0.695937090432503	1	531.0	879.0	763.0	531.0	6.154230083486E-311	527.0
PF06357.2-0	PS60016	1	0.666666666666667	1	8.0	8.0	12.0	8.0	0.06337258715288724	8.0
PF00329.10-0	PS00542	0.0655957161981258	0.73134328358209	1	49.0	747.0	67.0	49.0	1.2356653076144091E-23	49.0
PF01180.12-1	PS00911	0.2894438138479	0.712290502793296	1	255.0	881.0	358.0	255.0	6.940437218348764E-260	254.0
PF01180.12-2	PS00911	0.2894438138479	0.712290502793296	1	255.0	881.0	358.0	255.0	5.506113915981704E-261	254.0
PF01180.12-8	PS00912	0.276958002270148	0.664850136239782	1	244.0	881.0	367.0	244.0	2.2754893702496645E-176	241.0
PF03900.6-0	PS00533	0.413675213675214	0.718100890207715	1	242.0	585.0	337.0	242.0	5.797094104473422E-259	242.0
PF00884.14-6	PS00523	0.0257907542579075	0.868852459016393	1	53.0	2055.0	61.0	53.0	2.3793056257026017E-66	53.0
PF00884.14-7	PS00149	0.0214111922141119	0.733333333333333	0.956521739130435	44.0	2055.0	60.0	46.0	9.645480093048925E-54	46.0
PF00350.14-0	PS00410	0.10056657223796	0.876543209876543	1	71.0	706.0	81.0	71.0	5.469882428991352E-75	70.0
PF01262.12-0	PS00837	0.042875157629256	0.871794871794872	1	34.0	793.0	39.0	34.0	1.1555235545298727E-32	34.0
PF02784.7-0	PS00878	0.0646437994722955	0.593939393939394	1	98.0	1516.0	165.0	98.0	2.8912359227011186E-115	98.0
PF02784.7-6	PS00879	0.0738786279683377	0.647398843930636	1	112.0	1516.0	173.0	112.0	2.231199138301711E-133	111.0
PF00411.10-1	PS00054	0.539267015706806	0.686666666666667	1	515.0	955.0	750.0	515.0	6.462869176602562E-268	504.0
PF05201.6-1	PS00747	0.633620689655172	0.669703872437358	1	294.0	464.0	439.0	294.0	3.464194135220803E-290	282.0
PF01267.8-4	PS00749	0.4921875	0.954545454545455	1	63.0	128.0	66.0	63.0	1.2711284871999824E-63	63.0
PF00156.18-1	PS00103	0.138202649480845	0.528405201916496	1	772.0	5586.0	1461.0	772.0	0.0	408.0
PF00311.8-19	PS00393	0.150644202180377	0.779487179487179	1	152.0	1009.0	195.0	152.0	4.366555831550014E-205	152.0
PF00311.8-4	PS00781	0.151635282457879	0.784615384615385	1	153.0	1009.0	195.0	153.0	1.4488459812572993E-240	153.0
PF01278.11-2	PS00834	0.127659574468085	1	1	6.0	47.0	6.0	6.0	2.2892875157917416E-9	6.0
PF01278.11-4	PS00835	0.127659574468085	1	1	6.0	47.0	6.0	6.0	1.6217128734508653E-6	6.0
PF01425.12-2	PS00571	0.170661553211889	0.772234273318872	1	356.0	2086.0	461.0	356.0	0.0	344.0
PF00753.18-1	PS00743	0.002854996243426	0.95	1	19.0	6655.0	20.0	19.0	4.580622352355774E-21	19.0
PF00080.11-0	PS00087	0.156043956043956	0.689320388349515	1	142.0	910.0	206.0	142.0	2.084443271666065E-102	135.0
PF00080.11-4	PS00332	0.164835164835165	0.837988826815642	1	150.0	910.0	179.0	150.0	4.907155469373054E-141	148.0
PF00889.10-0	PS01127	0.641109298531811	0.708108108108108	1	393.0	613.0	555.0	393.0	0.0	334.0
PF00450.13-4	PS00131	0.1004243281471	0.682692307692308	1	71.0	707.0	104.0	71.0	2.7469829673241215E-67	68.0
PF00450.13-8	PS00560	0.0777934936350778	0.561224489795918	1	55.0	707.0	98.0	55.0	1.998724350480422E-65	52.0
PF00221.10-8	PS00488	0.233137829912023	0.779411764705882	1	159.0	682.0	204.0	159.0	1.4255825013326548E-163	159.0
PF07521.3-1	PS01292	0.0235955056179775	0.6	1	21.0	890.0	35.0	21.0	1.1640790409240489E-23	20.0
PF05362.4-2	PS01046	0.0642002176278564	0.855072463768116	1	59.0	919.0	69.0	59.0	8.378474651471228E-80	57.0
PF00625.12-0	PS00856	0.387628865979381	0.926108374384236	1	376.0	970.0	406.0	376.0	3.278893678099088E-272	374.0
PF07945.2-0	PS60020	1	0.75	1	3.0	3.0	4.0	3.0	1.0	3.0
PF08086.2-0	PS60026	1	1	1	25.0	25.0	25.0	25.0	1.0	25.0
PF00459.16-2	PS00629	0.0504854368932039	0.829787234042553	1	78.0	1545.0	94.0	78.0	1.211589157445844E-67	77.0
PF00459.16-6	PS00630	0.0504854368932039	0.821052631578947	1	78.0	1545.0	95.0	78.0	1.1703235387916587E-80	76.0
PF00453.9-0	PS00937	0.570048309178744	0.746835443037975	1	472.0	828.0	632.0	472.0	4.9822365416669354E-288	466.0
PF01306.10-1	PS00896	0.1	0.833333333333333	1	5.0	50.0	6.0	5.0	1.0112954427874497E-7	5.0
PF01306.10-6	PS00897	0.1	0.833333333333333	1	5.0	50.0	6.0	5.0	5.359545052654723E-7	5.0
PF00258.16-0	PS00201	0.0279937791601866	0.782608695652174	1	54.0	1929.0	69.0	54.0	9.467604778474304E-41	52.0
PF01188.12-2	PS00909	0.014308426073132	0.857142857142857	1	18.0	1258.0	21.0	18.0	2.5175326103084178E-18	18.0
PF01188.12-3	PS00909	0.014308426073132	0.857142857142857	1	18.0	1258.0	21.0	18.0	1.489023438329869E-18	18.0
PF01170.9-1	PS01261	0.0264084507042254	1	1	15.0	568.0	15.0	15.0	4.419166555020872E-19	14.0
PF01227.13-1	PS00860	0.167179487179487	0.631782945736434	1	163.0	975.0	258.0	163.0	3.328300846791957E-142	160.0
PF00381.10-0	PS00369	0.0871261378413524	0.817073170731707	0.985294117647059	67.0	769.0	82.0	68.0	8.862985315670732E-53	67.0
PF00381.10-1	PS00589	0.0871261378413524	0.544715447154472	0.985294117647059	67.0	769.0	123.0	68.0	6.475221850847108E-28	68.0
PF00217.10-4	PS00112	0.108072916666667	0.783018867924528	0.976470588235294	83.0	768.0	106.0	85.0	1.5488366416939646E-77	85.0
PF00924.9-1	PS01246	0.0110935023771791	1	1	21.0	1893.0	21.0	21.0	4.085235302586499E-17	21.0
PF00924.9-2	PS01246	0.0110935023771791	1	1	21.0	1893.0	21.0	21.0	3.040678832843126E-17	21.0
PF00691.11-0	PS01068	0.0178010471204188	0.82258064516129	1	51.0	2865.0	62.0	51.0	2.752107898842843E-23	49.0
PF00691.11-1	PS01068	0.0178010471204188	0.82258064516129	1	51.0	2865.0	62.0	51.0	3.166169425050292E-22	49.0
PF00936.10-0	PS01139	0.0404721753794266	1	1	24.0	593.0	24.0	24.0	1.9524225864856273E-13	24.0
PF07859.4-0	PS01173	0.0130192188468692	0.567567567567568	1	21.0	1613.0	37.0	21.0	4.5138218603340235E-24	21.0
PF07859.4-2	PS01174	0.0198388096714197	0.842105263157895	1	32.0	1613.0	38.0	32.0	6.941315998087736E-40	32.0
PF00082.13-1	PS00137	0.0455580865603645	0.714285714285714	1	120.0	2634.0	168.0	120.0	3.4945201037575176E-150	110.0
PF00082.13-7	PS00138	0.0474563401670463	0.748502994011976	1	125.0	2634.0	167.0	125.0	2.2609010723888677E-142	115.0
PF02950.8-1	PS60004	0.0690376569037657	0.611111111111111	1	33.0	478.0	54.0	33.0	1.8816672490474102E-11	32.0
PF02950.8-1	PS60027	0.0167364016736402	0.571428571428571	1	8.0	478.0	14.0	8.0	1.194258893336917E-6	8.0
PF01291.8-6	PS00590	0.285714285714286	1	1	8.0	28.0	8.0	8.0	1.5723366293769223E-8	8.0
PF01219.10-0	PS01069	0.032994923857868	1	1	13.0	394.0	13.0	13.0	5.0778750788642943E-8	13.0
PF00480.11-2	PS01125	0.0442643391521197	0.669811320754717	1	71.0	1604.0	106.0	71.0	3.3136244601576556E-60	68.0
PF00480.11-3	PS01125	0.0442643391521197	0.669811320754717	1	71.0	1604.0	106.0	71.0	1.0140522345493942E-60	68.0
PF02083.6-0	PS00984	0.62962962962963	0.894736842105263	1	17.0	27.0	19.0	17.0	5.846792890864377E-12	11.0
PF00041.12-0	PS01352	0.0096830985915493	0.868421052631579	1	33.0	3408.0	38.0	33.0	1.5752513360229968E-24	33.0
PF01777.9-1	PS01107	0.186991869918699	0.92	1	23.0	123.0	25.0	23.0	2.5072038108846538E-17	23.0
PF02826.10-3	PS00671	0.0649717514124294	0.65017667844523	1	184.0	2832.0	283.0	184.0	1.0966388691779681E-147	180.0
PF02063.8-0	PS00826	0.384615384615385	1	1	10.0	26.0	10.0	10.0	1.2516076240395505E-4	10.0
PF02063.8-2	PS00827	0.384615384615385	1	1	10.0	26.0	10.0	10.0	2.1339091334957574E-6	10.0
PF03446.6-0	PS00895	0.0113421550094518	0.6	1	24.0	2116.0	40.0	24.0	2.620926450970761E-25	23.0
PF02223.8-3	PS01331	0.332	0.573732718894009	1	249.0	750.0	434.0	249.0	2.5392982435456272E-241	249.0
PF00636.17-0	PS00517	0.301507537688442	0.744416873449132	0.986842105263158	300.0	995.0	403.0	304.0	0.0	294.0
PF00448.13-5	PS00300	0.0609605911330049	0.664429530201342	1	99.0	1624.0	149.0	99.0	6.196972631254739E-107	99.0
PF01092.10-0	PS00578	0.288557213930348	0.734177215189873	1	58.0	201.0	79.0	58.0	1.5309527765869928E-29	54.0
PF00325.11-0	PS00042	0.0361648444070648	0.614285714285714	1	43.0	1189.0	70.0	43.0	4.892323735129988E-34	43.0
PF01196.10-0	PS01167	0.562009419152276	0.656880733944954	1	358.0	637.0	545.0	358.0	1.0445486293339803E-175	358.0
PF01196.10-1	PS01167	0.562009419152276	0.656880733944954	1	358.0	637.0	545.0	358.0	3.78363344487896E-191	358.0
PF00111.18-0	PS00197	0.0426389478150191	0.493857493857494	0.975728155339806	201.0	4714.0	407.0	206.0	1.737183218059696E-173	201.0
PF00111.18-1	PS00197	0.0436996181586763	0.506142506142506	1	206.0	4714.0	407.0	206.0	7.195338520999357E-162	201.0
PF00111.18-1	PS00814	0.00742469240560034	0.972222222222222	1	35.0	4714.0	36.0	35.0	1.782884949229834E-31	35.0
PF00821.9-4	PS00505	0.0918836140888208	0.8	1	60.0	653.0	75.0	60.0	3.716331786852747E-82	60.0
PF00572.9-2	PS00783	0.336272040302267	0.527667984189723	0.970909090909091	267.0	794.0	506.0	275.0	5.473861152403011E-171	270.0
PF09364.1-4	PS60002	0.165094339622642	0.972222222222222	1	35.0	212.0	36.0	35.0	6.691564239598912E-42	35.0
PF00864.10-6	PS01212	0.141891891891892	1	1	21.0	148.0	21.0	21.0	5.071826694227347E-22	21.0
PF00833.9-2	PS00712	0.352941176470588	0.794117647058823	1	54.0	153.0	68.0	54.0	1.1960141742080011E-15	27.0
PF00398.11-1	PS01131	0.427995971802618	0.78125	1	425.0	993.0	544.0	425.0	0.0	414.0
PF00398.11-2	PS01131	0.416918429003021	0.761029411764706	0.974117647058824	414.0	993.0	544.0	425.0	0.0	411.0
PF01264.12-1	PS00787	0.616528925619835	0.731372549019608	0.994666666666667	373.0	605.0	510.0	375.0	0.0	281.0
PF01264.12-5	PS00788	0.576859504132231	0.684313725490196	1	349.0	605.0	510.0	349.0	0.0	337.0
PF01264.12-9	PS00789	0.553719008264463	0.653021442495127	1	335.0	605.0	513.0	335.0	0.0	318.0
PF00574.14-1	PS00381	0.343623070674249	0.648773006134969	1	423.0	1231.0	652.0	423.0	1.6933993027118827E-291	422.0
PF00574.14-2	PS00382	0.398050365556458	0.75968992248062	1	490.0	1231.0	645.0	490.0	0.0	406.0
PF01223.14-1	PS01070	0.0317848410757946	0.764705882352941	1	13.0	409.0	17.0	13.0	2.245546661443174E-17	12.0
PF03061.13-0	PS01328	0.00356448476992871	1	1	11.0	3086.0	11.0	11.0	1.5207022602188435E-9	11.0
PF01679.8-0	PS01309	0.157676348547718	0.974358974358974	1	38.0	241.0	39.0	38.0	3.047861887831396E-14	37.0
PF00451.10-0	PS01138	0.876543209876543	0.62280701754386	1	71.0	81.0	114.0	71.0	5.107723421698041E-4	23.0
PF01655.9-0	PS00580	0.275862068965517	0.933333333333333	1	56.0	203.0	60.0	56.0	1.3475130373062887E-34	55.0
PF01655.9-1	PS00580	0.275862068965517	0.933333333333333	1	56.0	203.0	60.0	56.0	2.1408666079786033E-34	55.0
PF00206.11-5	PS00163	0.206593406593407	0.740157480314961	1	470.0	2275.0	635.0	470.0	0.0	270.0
PF00463.12-3	PS00161	0.0753323485967504	0.796875	1	51.0	677.0	64.0	51.0	5.63676023214874E-33	42.0
PF00722.12-2	PS01034	0.0555555555555556	0.544303797468354	1	43.0	774.0	79.0	43.0	8.254298938625134E-37	43.0
PF00457.8-0	PS00776	0.126811594202899	1	1	35.0	276.0	35.0	35.0	6.576694346514006E-26	35.0
PF00457.8-3	PS00777	0.123188405797101	0.85	1	34.0	276.0	40.0	34.0	1.4678442379576639E-33	34.0
PF01088.12-4	PS00140	0.0590405904059041	0.615384615384615	1	16.0	271.0	26.0	16.0	7.480579009102073E-16	16.0
PF00605.8-1	PS00601	0.136792452830189	1	1	29.0	212.0	29.0	29.0	8.823362387429024E-26	29.0
PF00605.8-2	PS00601	0.136792452830189	1	1	29.0	212.0	29.0	29.0	8.823362387429024E-26	29.0
PF00147.9-4	PS00514	0.0701071080817916	0.580645161290323	1	72.0	1027.0	124.0	72.0	3.3510030283528675E-79	71.0
PF00166.12-0	PS00681	0.332155477031802	0.717557251908397	0.994708994708995	376.0	1132.0	524.0	378.0	3.075600783685409E-154	367.0
PF00166.12-1	PS00681	0.333922261484099	0.721374045801527	1	378.0	1132.0	524.0	378.0	3.075600783685409E-154	367.0
PF00471.11-0	PS00582	0.327956989247312	0.697142857142857	0.953125	244.0	744.0	350.0	256.0	1.297476820735633E-44	253.0
PF00702.17-0	PS00154	0.0339542103220799	0.862068965517241	1	350.0	10308.0	406.0	350.0	0.0	194.0
PF00324.12-1	PS00218	0.015008576329331	0.679611650485437	0.972222222222222	70.0	4664.0	103.0	72.0	2.311034397972278E-74	71.0
PF00324.12-12	PS00218	0.0152229845626072	0.689320388349515	0.986111111111111	71.0	4664.0	103.0	72.0	2.311034397972278E-74	71.0
PF01204.9-0	PS00927	0.24	0.827586206896552	1	48.0	200.0	58.0	48.0	5.126137275785499E-62	48.0
PF01204.9-7	PS00928	0.24	0.827586206896552	1	48.0	200.0	58.0	48.0	2.6011868747095855E-75	48.0
PF01907.10-0	PS01077	0.362962962962963	0.816666666666667	1	49.0	135.0	60.0	49.0	4.299180034085817E-13	47.0
PF01134.13-3	PS01281	0.484458735262594	0.589308996088657	1	452.0	933.0	767.0	452.0	0.0	291.0
PF01190.8-0	PS00925	0.0695652173913043	0.888888888888889	1	8.0	115.0	9.0	8.0	1.4776454211279038E-9	8.0
PF00178.13-1	PS00346	0.166044776119403	0.898989898989899	1	89.0	536.0	99.0	89.0	1.5288050800912366E-79	87.0
PF00576.12-0	PS00768	0.179824561403509	0.976190476190476	1	41.0	228.0	42.0	41.0	1.4940415437891933E-24	41.0
PF00576.12-1	PS00769	0.179824561403509	0.976190476190476	1	41.0	228.0	42.0	41.0	1.3539317626218383E-25	41.0
PF01226.8-1	PS01005	0.0348525469168901	0.764705882352941	1	13.0	373.0	17.0	13.0	4.3985518930580304E-13	13.0
PF01226.8-3	PS01006	0.0348525469168901	1	1	13.0	373.0	13.0	13.0	2.710469437630521E-18	13.0
PF05173.5-0	PS01298	0.525830258302583	0.732647814910026	1	285.0	542.0	389.0	285.0	4.465668341761066E-263	283.0
PF00751.9-0	PS40000	0.0905923344947735	0.787878787878788	0.962962962962963	26.0	287.0	33.0	27.0	1.976713002989238E-23	25.0
PF00224.12-5	PS00110	0.071779744346116	0.695238095238095	1	73.0	1017.0	105.0	73.0	4.3270570939434996E-94	73.0
PF00759.10-4	PS00698	0.0909090909090909	0.586666666666667	1	44.0	484.0	75.0	44.0	6.751639148238377E-55	43.0
PF00759.10-5	PS00698	0.0909090909090909	0.586666666666667	1	44.0	484.0	75.0	44.0	4.9213352278948377E-51	43.0
PF00759.10-2	PS00592	0.105371900826446	0.68	1	51.0	484.0	75.0	51.0	1.7837655073052796E-54	49.0
PF01634.9-4	PS01316	0.495145631067961	0.678191489361702	1	255.0	515.0	376.0	255.0	2.5798791227636067E-140	255.0
PF03807.8-7	PS00521	0.0379310344827586	0.862745098039216	1	44.0	1160.0	51.0	44.0	6.820086904075909E-39	44.0
PF00341.8-0	PS00249	0.247619047619048	0.825396825396825	1	52.0	210.0	63.0	52.0	2.701190724463398E-29	48.0
PF05739.10-0	PS00914	0.102622576966933	0.810810810810811	1	90.0	877.0	111.0	90.0	2.8814595132398473E-55	86.0
PF00161.10-6	PS00275	0.103837471783296	0.676470588235294	1	46.0	443.0	68.0	46.0	1.2519572391237765E-45	45.0
PF01653.9-4	PS01055	0.552147239263804	0.604026845637584	1	360.0	652.0	596.0	360.0	0.0	334.0
PF01000.17-0	PS00446	0.023021582733813	0.8	1	32.0	1390.0	40.0	32.0	4.313639645757318E-22	31.0
PF02740.5-0	PS00121	0.6875	0.733333333333333	1	11.0	16.0	15.0	11.0	4.1975853686161764E-8	11.0
PF00215.15-2	PS00156	0.378348214285714	0.805225653206651	1	339.0	896.0	421.0	339.0	0.0	311.0
PF00231.10-3	PS00153	0.394451145958987	0.592391304347826	1	327.0	829.0	552.0	327.0	4.776618829103738E-153	325.0
PF00282.10-10	PS00392	0.0478345184227537	0.548148148148148	1	74.0	1547.0	135.0	74.0	4.5712705837729526E-70	72.0
PF01275.10-0	PS00575	0.198347107438017	1	1	24.0	121.0	24.0	24.0	4.598542872869185E-16	24.0
PF01275.10-5	PS01004	0.198347107438017	1	1	24.0	121.0	24.0	24.0	1.3061742152805807E-21	24.0
PF01491.7-2	PS01344	0.49746192893401	0.705035971223022	1	98.0	197.0	139.0	98.0	2.9789369781700864E-47	96.0
PF00708.9-0	PS00150	0.274418604651163	0.627659574468085	1	177.0	645.0	282.0	177.0	7.647686907801637E-82	171.0
PF00708.9-1	PS00151	0.217054263565891	0.49645390070922	0.979020979020979	140.0	645.0	282.0	143.0	1.4072999873825648E-74	139.0
PF00125.15-0	PS00959	0.0332164225293996	0.797029702970297	1	161.0	4847.0	202.0	161.0	1.388058790737119E-142	148.0
PF01166.9-0	PS01289	0.240506329113924	1	1	19.0	79.0	19.0	19.0	4.235305319452264E-12	17.0
PF00454.18-0	PS00915	0.0938242280285036	0.647540983606557	1	79.0	842.0	122.0	79.0	2.2931460179068804E-122	79.0
PF00454.18-3	PS00916	0.111638954869359	0.770491803278688	1	94.0	842.0	122.0	94.0	1.0634214600715582E-130	92.0
PF00573.13-2	PS00939	0.0569306930693069	0.884615384615385	1	46.0	808.0	52.0	46.0	1.460361548685563E-38	46.0
PF01251.9-1	PS00948	0.1625	0.866666666666667	1	26.0	160.0	30.0	26.0	3.789132622160616E-14	26.0
PF05221.8-1	PS00738	0.30812854442344	0.84020618556701	1	163.0	529.0	194.0	163.0	2.1681541817537916E-121	163.0
PF05221.8-5	PS00739	0.310018903591682	0.854166666666667	1	164.0	529.0	192.0	164.0	1.0	164.0
PF00682.10-3	PS01062	0.0037914691943128	0.727272727272727	1	8.0	2110.0	11.0	8.0	1.4184652281084468E-6	8.0
PF00682.10-3	PS00816	0.0687203791469194	0.843023255813954	1	145.0	2110.0	172.0	145.0	2.185887015310211E-109	141.0
PF01926.14-2	PS00905	0.00424061567457201	0.964285714285714	1	27.0	6367.0	28.0	27.0	8.364069746713695E-35	27.0
PF02542.7-1	PS01350	0.604255319148936	0.761394101876676	1	284.0	470.0	373.0	284.0	7.58049760257361E-145	281.0
PF01153.10-9	PS01207	0.166666666666667	0.888888888888889	1	16.0	96.0	18.0	16.0	2.4595941799793895E-22	16.0
PF01102.9-0	PS00312	0.111111111111111	0.888888888888889	1	8.0	72.0	9.0	8.0	0.012778141852054522	6.0
PF00487.15-5	PS00476	0.00843253968253968	1	1	17.0	2016.0	17.0	17.0	2.686023400956228E-23	17.0
PF00591.12-0	PS00647	0.110199296600234	0.657342657342657	1	94.0	853.0	143.0	94.0	1.5626508432234824E-72	94.0
PF01249.9-0	PS00996	0.324074074074074	0.972222222222222	1	35.0	108.0	36.0	35.0	2.348687895185442E-8	35.0
PF00496.13-0	PS01040	0.0127713920817369	0.714285714285714	1	40.0	3132.0	56.0	40.0	3.1176808849912645E-39	39.0
PF00182.10-0	PS00773	0.0682196339434276	0.719298245614035	1	41.0	601.0	57.0	41.0	5.879232848484309E-37	41.0
PF00182.10-3	PS00774	0.0682196339434276	0.719298245614035	1	41.0	601.0	57.0	41.0	6.960346191377784E-50	41.0
PF00110.10-5	PS00246	0.0419795221843003	0.668478260869565	1	123.0	2930.0	184.0	123.0	3.295603511169797E-118	116.0
PF00001.12-2	PS00237	0.128296458661552	0.753722334004024	0.999466382070438	1873.0	14599.0	2485.0	1874.0	0.0	419.0
PF00001.12-6	PS00238	0.014453044729091	0.925438596491228	0.995283018867924	211.0	14599.0	228.0	212.0	2.2086009925455103E-228	211.0
PF08220.3-0	PS00894	0.043010752688172	0.88135593220339	1	52.0	1209.0	59.0	52.0	1.3663457934750655E-37	51.0
PF00301.11-1	PS00202	0.0588235294117647	0.826086956521739	1	38.0	646.0	46.0	38.0	1.4412529285306996E-15	37.0
PF00167.9-2	PS00247	0.226635514018692	0.941747572815534	1	97.0	428.0	103.0	97.0	1.817942064352487E-61	91.0
PF00368.9-3	PS00066	0.157534246575342	0.754098360655738	1	46.0	292.0	61.0	46.0	6.326353675770608E-54	46.0
PF00368.9-6	PS00318	0.160958904109589	0.661971830985915	1	47.0	292.0	71.0	47.0	1.0353621994942362E-49	46.0
PF00368.9-8	PS01192	0.136986301369863	0.754716981132076	1	40.0	292.0	53.0	40.0	4.522473089415258E-55	38.0
PF02876.8-0	PS00278	0.0572792362768496	0.96	1	24.0	419.0	25.0	24.0	5.630863637293159E-19	24.0
PF01235.8-0	PS00873	0.0115131578947368	1	1	7.0	608.0	7.0	7.0	5.976157301786095E-8	7.0
PF00143.10-4	PS00252	0.213333333333333	0.975609756097561	1	80.0	375.0	82.0	80.0	6.7410999217105766E-62	80.0
PF01296.9-0	PS00861	0.53125	0.944444444444444	1	17.0	32.0	18.0	17.0	6.956678934875935E-10	11.0
PF00038.12-3	PS00226	0.235399820305481	0.757225433526012	1	262.0	1113.0	346.0	262.0	6.9018908471360835E-236	249.0
PF00213.9-3	PS00389	0.0766129032258065	0.619565217391304	1	57.0	744.0	92.0	57.0	1.5184362839093317E-32	57.0
PF00466.11-0	PS01109	0.302217036172695	0.528571428571429	0.988549618320611	259.0	857.0	490.0	262.0	1.530932334149038E-128	261.0
PF01171.11-0	PS01263	0.00721370604147881	0.666666666666667	1	8.0	1109.0	12.0	8.0	8.004382063293452E-8	8.0
PF01124.9-1	PS01297	0.0773809523809524	1	1	13.0	168.0	13.0	13.0	1.3884595513777609E-11	13.0
PF01230.14-1	PS00892	0.049814126394052	0.817073170731707	1	67.0	1345.0	82.0	67.0	4.562733895130779E-41	67.0
PF01202.13-3	PS01128	0.210019267822736	0.731543624161074	1	218.0	1038.0	298.0	218.0	5.640057714254864E-145	214.0
PF00298.10-1	PS00359	0.471626733921816	0.596491228070175	1	374.0	793.0	627.0	374.0	2.2589351289180543E-288	370.0
PF04022.3-0	PS00429	0.0425531914893617	1	1	2.0	47.0	2.0	2.0	0.0017414819079379568	2.0
PF02774.9-2	PS01103	0.0304526748971193	0.770833333333333	1	37.0	1215.0	48.0	37.0	7.959715746391486E-44	36.0
PF00445.9-1	PS00530	0.0394736842105263	0.933333333333333	1	42.0	1064.0	45.0	42.0	3.2741375731570333E-47	42.0
PF00445.9-3	PS00531	0.0347744360902256	0.840909090909091	1	37.0	1064.0	44.0	37.0	1.590218270338506E-35	37.0
PF00303.10-4	PS00091	0.388335704125178	0.698209718670077	0.978494623655914	273.0	703.0	391.0	279.0	2.1140657046882343E-225	275.0
PF00303.10-5	PS00091	0.396870554765292	0.713554987212276	1	279.0	703.0	391.0	279.0	4.813294409305566E-224	275.0
PF08089.2-0	PS60022	0.8	0.8	1	12.0	15.0	15.0	12.0	0.02230504692139427	5.0
PF08089.2-1	PS60022	0.8	0.8	1	12.0	15.0	15.0	12.0	0.02785665189466138	5.0
PF01255.10-3	PS01066	0.263906856403622	0.985507246376812	1	204.0	773.0	207.0	204.0	1.8185510953177419E-190	204.0
PF02082.11-1	PS01332	0.0645161290322581	0.7	1	70.0	1085.0	100.0	70.0	2.7455668788023663E-15	68.0
PF07690.7-2	PS00942	0.000610234504402406	0.933333333333333	1	14.0	22942.0	15.0	14.0	8.923070992158902E-20	14.0
PF09289.1-0	PS00612	0.240740740740741	0.8125	1	13.0	54.0	16.0	13.0	8.908103056714665E-13	13.0
PF01200.9-2	PS00961	0.288732394366197	0.745454545454545	1	41.0	142.0	55.0	41.0	4.949051717799483E-20	41.0
PF00331.11-6	PS00591	0.0635245901639344	0.508196721311475	1	31.0	488.0	61.0	31.0	9.851400989497463E-40	31.0
PF01129.9-3	PS01291	0.164835164835165	1	1	15.0	91.0	15.0	15.0	1.0920373837096437E-16	15.0
PF00108.14-3	PS00098	0.066129715981348	0.639344262295082	0.987341772151899	156.0	2359.0	244.0	158.0	3.3202924457586254E-185	158.0
PF00292.9-1	PS00034	0.0964285714285714	0.870967741935484	1	54.0	560.0	62.0	54.0	2.4086538930102131E-63	53.0
PF00292.9-2	PS00034	0.0964285714285714	0.870967741935484	1	54.0	560.0	62.0	54.0	1.5479223542281582E-61	53.0
PF08299.2-1	PS01008	0.444759206798867	0.749403341288783	1	314.0	706.0	419.0	314.0	0.0	275.0
PF01016.10-1	PS00831	0.619426751592357	0.704710144927536	1	389.0	628.0	552.0	389.0	7.746393175361345E-196	380.0
PF01042.12-3	PS01094	0.0215946843853821	0.75	1	39.0	1806.0	52.0	39.0	3.6936437391350594E-26	39.0
PF00199.10-0	PS00438	0.136797454931071	0.902097902097902	1	129.0	943.0	143.0	129.0	4.302512854856071E-148	127.0
PF00199.10-8	PS00437	0.142099681866384	0.937062937062937	1	134.0	943.0	143.0	134.0	3.3369694359358994E-153	131.0
PF00565.8-0	PS01123	0.0287162162162162	0.586206896551724	1	17.0	592.0	29.0	17.0	1.4999552171971273E-13	17.0
PF00565.8-1	PS01123	0.0287162162162162	0.586206896551724	1	17.0	592.0	29.0	17.0	1.1825452876680932E-13	17.0
PF00376.14-0	PS00552	0.014294790343075	0.652173913043478	1	45.0	3148.0	69.0	45.0	2.9189681138814547E-27	44.0
PF04545.7-1	PS00716	0.0472924187725632	0.922535211267606	1	131.0	2770.0	142.0	131.0	2.851272923741352E-103	129.0
PF04545.7-2	PS00716	0.0465703971119134	0.908450704225352	0.984732824427481	129.0	2770.0	142.0	131.0	1.056914606793416E-104	129.0
PF01115.8-2	PS00231	0.258823529411765	1	1	22.0	85.0	22.0	22.0	3.761367165695034E-20	22.0
PF01148.11-3	PS01315	0.0548245614035088	0.943396226415094	1	50.0	912.0	53.0	50.0	8.943305815594698E-35	50.0
PF00483.14-0	PS00808	0.0449315068493151	0.73542600896861	1	164.0	3650.0	223.0	164.0	7.160694438338369E-169	163.0
PF00483.14-1	PS00809	0.0484931506849315	0.79372197309417	1	177.0	3650.0	223.0	177.0	1.685043459807028E-250	176.0
PF00483.14-6	PS00810	0.0432876712328767	0.708520179372197	0.981366459627329	158.0	3650.0	223.0	161.0	1.7295907055368448E-216	158.0
PF01150.8-2	PS01238	0.125	0.975609756097561	1	40.0	320.0	41.0	40.0	1.2213433439381618E-47	40.0
PF00584.11-0	PS01067	0.11913357400722	0.653465346534653	1	66.0	554.0	101.0	66.0	2.8275870347098907E-11	65.0
PF01269.8-2	PS00566	0.304347826086957	0.792452830188679	1	42.0	138.0	53.0	42.0	2.578035615724667E-41	42.0
PF00029.10-1	PS00407	0.272463768115942	0.912621359223301	1	94.0	345.0	103.0	94.0	7.677801665743211E-52	85.0
PF01155.10-1	PS01249	0.284	0.63963963963964	1	71.0	250.0	111.0	71.0	4.665298741390581E-19	71.0
PF01155.10-2	PS01249	0.284	0.63963963963964	1	71.0	250.0	111.0	71.0	6.93509101560644E-21	71.0
PF00237.10-2	PS00464	0.451716738197425	0.6578125	1	421.0	932.0	640.0	421.0	3.3010916398052415E-193	420.0
PF00237.10-3	PS00464	0.451716738197425	0.6578125	1	421.0	932.0	640.0	421.0	2.778646037516696E-202	420.0
PF00902.9-3	PS01218	0.0431034482758621	1	1	25.0	580.0	25.0	25.0	8.763948334934708E-25	25.0
PF00201.9-4	PS00375	0.0785997357992074	0.959677419354839	1	119.0	1514.0	124.0	119.0	1.906553656344143E-91	112.0
PF08071.3-0	PS00528	0.340425531914894	0.711111111111111	1	64.0	188.0	90.0	64.0	2.2645639160379685E-66	64.0
PF00355.17-0	PS00570	0.00893407270486753	0.878787878787879	1	29.0	3246.0	33.0	29.0	2.5686693218130336E-31	29.0
PF00179.17-2	PS00183	0.109950522264981	0.709219858156028	1	200.0	1819.0	282.0	200.0	2.566477150380996E-115	199.0
PF00172.9-0	PS00463	0.0383198231392778	0.904347826086957	1	104.0	2714.0	115.0	104.0	6.22523131945533E-104	101.0
PF00172.9-1	PS00463	0.0379513633014001	0.895652173913044	0.990384615384615	103.0	2714.0	115.0	104.0	8.560212541495628E-105	101.0
PF00070.18-0	PS00573	0.0105105105105105	0.9625	0.987179487179487	77.0	7326.0	80.0	78.0	1.6906597230853298E-79	78.0
PF01555.9-0	PS00093	0.016052880075543	0.548387096774194	1	17.0	1059.0	31.0	17.0	6.266398521926166E-23	16.0
PF01229.8-13	PS01027	0.109375	1	1	7.0	64.0	7.0	7.0	9.611192487723648E-10	7.0
PF00501.19-3	PS00455	0.0384100898146379	0.721723518850987	0.957142857142857	402.0	10466.0	557.0	420.0	0.0	247.0
PF01133.8-1	PS01290	0.3	0.923076923076923	1	12.0	40.0	13.0	12.0	7.20111370174848E-7	12.0
PF08099.2-0	PS60028	0.5	1	1	4.0	8.0	4.0	4.0	0.2869897959183674	2.0
PF01151.9-3	PS01188	0.0676470588235294	0.71875	1	23.0	340.0	32.0	23.0	3.946273244058698E-15	23.0
PF01222.8-0	PS01017	0.106382978723404	0.925925925925926	1	25.0	235.0	27.0	25.0	1.0278440395813417E-26	25.0
PF01222.8-5	PS01018	0.106382978723404	0.925925925925926	1	25.0	235.0	27.0	25.0	2.817179364819637E-20	24.0
PF02463.10-4	PS00618	0.0857252200535783	0.70440251572327	1	224.0	2613.0	318.0	224.0	4.8358423129055944E-248	224.0
PF01123.11-1	PS00277	0.0530035335689046	0.517241379310345	1	15.0	283.0	29.0	15.0	4.5668015743797684E-21	15.0
PF00260.11-0	PS00048	0.872340425531915	0.763975155279503	1	123.0	141.0	161.0	123.0	0.010798591957656816	55.0
PF00549.10-0	PS01217	0.197047970479705	0.674242424242424	0.978021978021978	267.0	1355.0	396.0	273.0	1.4587442849360553E-269	271.0
PF00549.10-0	PS01216	0.0413284132841328	0.982456140350877	1	56.0	1355.0	57.0	56.0	1.954457492208047E-47	55.0
PF00549.10-1	PS01216	0.0413284132841328	0.982456140350877	1	56.0	1355.0	57.0	56.0	1.237997886841541E-48	55.0
PF00717.14-2	PS00760	0.0161495962600935	0.567164179104478	1	38.0	2353.0	67.0	38.0	1.3365848101982794E-38	36.0
PF01979.11-0	PS00482	0.0374225526641884	0.596837944664032	1	151.0	4035.0	253.0	151.0	2.7724910986617594E-175	151.0
PF01979.11-0	PS01120	0.0403965303593556	0.740909090909091	1	163.0	4035.0	220.0	163.0	1.981969099405507E-231	161.0
PF00444.9-0	PS00828	0.684713375796178	0.632352941176471	1	430.0	628.0	680.0	430.0	1.0	430.0
PF00444.9-1	PS00828	0.684713375796178	0.632352941176471	1	430.0	628.0	680.0	430.0	1.0	430.0
PF05198.7-1	PS00938	0.308873720136519	0.721115537848606	1	181.0	586.0	251.0	181.0	2.8359107002254812E-111	181.0
PF00347.14-0	PS00525	0.466666666666667	0.685767097966728	1	371.0	795.0	541.0	371.0	3.6561695539854426E-261	370.0
PF02474.6-0	PS01349	0.056782334384858	1	1	18.0	317.0	18.0	18.0	1.157005334443171E-11	18.0
PF00113.13-6	PS00164	0.408037094281298	0.793984962406015	1	528.0	1294.0	665.0	528.0	0.0	286.0
PF02038.7-0	PS01310	0.592592592592593	0.914285714285714	1	32.0	54.0	35.0	32.0	7.872825377817184E-10	26.0
PF07714.8-1	PS00240	0.0113373438223045	1	1	49.0	4322.0	49.0	49.0	1.185409503276479E-76	48.0
PF07714.8-3	PS00109	0.10180472003702	0.795660036166365	1	440.0	4322.0	553.0	440.0	0.0	244.0
PF00319.9-0	PS00350	0.0484682213077275	0.854838709677419	1	106.0	2187.0	124.0	106.0	1.020395444134454E-41	99.0
PF00364.13-1	PS00188	0.0170077066170609	0.888888888888889	1	64.0	3763.0	72.0	64.0	1.143702551857011E-53	42.0
PF02130.8-2	PS01306	0.618965517241379	0.682509505703422	1	359.0	580.0	526.0	359.0	6.973786E-318	358.0
PF01161.11-0	PS01220	0.0457142857142857	1	1	32.0	700.0	32.0	32.0	4.483658122839439E-23	29.0
PF08396.1-1	PS60023	0.611111111111111	0.647058823529412	1	11.0	18.0	17.0	11.0	0.18925847816691294	4.0
PF00764.10-0	PS00564	0.567340067340067	0.737417943107221	1	337.0	594.0	457.0	337.0	0.0	279.0
PF00764.10-6	PS00565	0.563973063973064	0.733041575492341	1	335.0	594.0	457.0	335.0	0.0	258.0
PF00967.8-2	PS00771	0.203389830508475	0.857142857142857	1	12.0	59.0	14.0	12.0	2.10119208798701E-12	12.0
PF00701.13-1	PS00665	0.158630328441649	0.512415349887133	1	227.0	1431.0	443.0	227.0	2.777512399828728E-192	227.0
PF00701.13-4	PS00666	0.211041229909154	0.677130044843049	0.986928104575163	302.0	1431.0	446.0	306.0	2.2298407371879726E-249	306.0
PF00701.13-5	PS00666	0.213137665967855	0.683856502242152	0.996732026143791	305.0	1431.0	446.0	306.0	6.339728172703664E-249	306.0
PF01024.10-2	PS00276	0.229166666666667	0.6875	1	11.0	48.0	16.0	11.0	2.440928587676558E-15	10.0
PF01274.13-11	PS00510	0.0379241516966068	1	1	19.0	501.0	19.0	19.0	1.0988776362348959E-18	19.0
PF00616.10-3	PS00509	0.115264797507788	0.770833333333333	1	37.0	321.0	48.0	37.0	4.149775598513124E-53	36.0
PF01144.14-0	PS01273	0.0139982502187227	0.8	1	16.0	1143.0	20.0	16.0	2.5636909574211944E-16	16.0
PF00190.13-0	PS00725	0.052434456928839	0.724137931034483	1	42.0	801.0	58.0	42.0	1.076891132240737E-32	42.0
PF00162.10-0	PS00111	0.368681863230922	0.719535783365571	1	372.0	1009.0	517.0	372.0	0.0	257.0
PF00829.12-1	PS01169	0.506514657980456	0.570642201834862	1	311.0	614.0	545.0	311.0	1.5485515579398055E-115	301.0
PF00867.9-0	PS00842	0.0597826086956522	0.666666666666667	1	22.0	368.0	33.0	22.0	3.087697897034829E-26	22.0
PF00214.10-0	PS00258	0.37	0.86046511627907	1	37.0	100.0	43.0	37.0	1.2829556806875021E-17	26.0
PF00696.19-0	PS00324	0.0140405616224649	0.978260869565217	1	45.0	3205.0	46.0	45.0	1.0278222193686781E-64	44.0
PF00696.19-5	PS00902	0.0842433697347894	0.810810810810811	1	270.0	3205.0	333.0	270.0	6.562149932095727E-273	269.0
PF01186.8-1	PS00926	0.152380952380952	0.941176470588235	1	16.0	105.0	17.0	16.0	4.4074383494804204E-20	16.0
PF00302.9-5	PS00100	0.1875	1	1	24.0	128.0	24.0	24.0	1.0132104116596567E-20	24.0
PF00115.11-7	PS00077	0.0048210117580332	0.909465020576132	0.991031390134529	221.0	45841.0	243.0	223.0	3.41751668038881E-157	201.0
PF01203.10-1	PS01142	0.0625	0.8	1	4.0	64.0	5.0	4.0	8.434636622299386E-5	4.0
PF00612.18-0	PS00413	0.00615700359158543	1	1	12.0	1949.0	12.0	12.0	6.041575578848458E-16	12.0
PF00124.10-4	PS00244	0.115649606299213	0.799319727891156	1	235.0	2032.0	294.0	235.0	2.4373720327388186E-201	221.0
PF01268.10-6	PS00721	0.189988623435722	0.719827586206897	1	167.0	879.0	232.0	167.0	8.8348250958254E-159	165.0
PF01268.10-2	PS00722	0.174061433447099	0.662337662337662	1	153.0	879.0	231.0	153.0	2.8837854714220027E-214	153.0
PF00379.14-0	PS00233	0.0891218872870249	0.819277108433735	1	68.0	763.0	83.0	68.0	8.611864005368249E-28	64.0
PF00379.14-1	PS00233	0.0891218872870249	0.819277108433735	1	68.0	763.0	83.0	68.0	7.270471284420686E-30	64.0
PF00366.11-0	PS00056	0.45703125	0.603092783505155	1	351.0	768.0	582.0	351.0	2.0705718570147805E-143	337.0
PF01233.10-2	PS00975	0.273584905660377	0.935483870967742	1	29.0	106.0	31.0	29.0	4.194104032845973E-31	29.0
PF00965.8-0	PS00288	0.266129032258065	0.846153846153846	1	33.0	124.0	39.0	33.0	9.761334143290717E-27	33.0
PF01084.11-0	PS00057	0.497663551401869	0.587586206896552	1	426.0	856.0	725.0	426.0	6.806108653954528E-107	413.0
PF00239.12-0	PS00397	0.016359918200409	0.744186046511628	1	32.0	1956.0	43.0	32.0	2.2427850038759043E-36	31.0
PF00239.12-1	PS00398	0.0158486707566462	0.738095238095238	1	31.0	1956.0	42.0	31.0	1.0958740122721554E-31	31.0
PF00089.17-1	PS00134	0.0908495662137829	0.775139664804469	1	555.0	6109.0	716.0	555.0	0.0	349.0
PF00089.17-1	PS00672	0.00196431494516287	0.8	1	12.0	6109.0	15.0	12.0	1.1576678517758137E-14	12.0
PF00089.17-5	PS00673	0.00245539368145359	0.9375	1	15.0	6109.0	16.0	15.0	1.4948791251373188E-21	15.0
PF00089.17-5	PS00135	0.0903584874774922	0.779661016949153	0.994594594594595	552.0	6109.0	708.0	555.0	0.0	300.0
PF00245.11-1	PS00123	0.0526315789473684	0.8125	1	26.0	494.0	32.0	26.0	1.584545431568268E-26	26.0
PF00342.10-4	PS00174	0.295731707317073	0.815126050420168	1	388.0	1312.0	476.0	388.0	0.0	266.0
PF00342.10-7	PS00765	0.27515243902439	0.758403361344538	1	361.0	1312.0	476.0	361.0	0.0	287.0
PF00813.11-1	PS01060	0.0570342205323194	1	1	30.0	526.0	30.0	30.0	1.547999730944502E-8	29.0
PF00813.11-1	PS01061	0.0570342205323194	1	1	30.0	526.0	30.0	30.0	1.547999730944502E-8	29.0
PF00955.12-0	PS00219	0.0514705882352941	0.538461538461538	1	14.0	272.0	26.0	14.0	8.489021046700887E-20	14.0
PF00955.12-12	PS00220	0.0514705882352941	0.538461538461538	1	14.0	272.0	26.0	14.0	3.856920646241872E-20	14.0
PF00479.13-3	PS00069	0.0718424101969873	0.911764705882353	1	62.0	863.0	68.0	62.0	9.913932312005323E-75	62.0
PF00194.12-3	PS00162	0.108499095840868	0.714285714285714	0.983606557377049	60.0	553.0	84.0	61.0	3.142698414822425E-61	61.0
PF00194.12-4	PS00162	0.110307414104882	0.726190476190476	1	61.0	553.0	84.0	61.0	8.895433516048638E-61	61.0
PF01283.10-2	PS00733	0.195488721804511	0.962962962962963	1	26.0	133.0	27.0	26.0	7.789639648950259E-15	25.0
PF00617.10-3	PS00720	0.0940766550522648	0.5625	1	54.0	574.0	96.0	54.0	2.2084108288758973E-57	54.0
PF00617.10-4	PS00720	0.0940766550522648	0.5625	1	54.0	574.0	96.0	54.0	1.5305473267902778E-57	54.0
PF00629.14-2	PS00740	0.0634573304157549	0.58	1	29.0	457.0	50.0	29.0	2.1325324127362464E-33	29.0
PF00189.11-1	PS00548	0.486187845303867	0.697490092470277	0.994350282485876	528.0	1086.0	757.0	531.0	0.0	513.0
PF00189.11-2	PS00548	0.488950276243094	0.701453104359313	1	531.0	1086.0	757.0	531.0	0.0	512.0
PF00475.9-1	PS00954	0.573584905660377	0.715294117647059	1	304.0	530.0	425.0	304.0	1.1123970291747745E-297	304.0
PF00475.9-3	PS00955	0.584905660377358	0.729411764705882	1	310.0	530.0	425.0	310.0	1.2460950755734524E-241	307.0
PF00385.15-0	PS00598	0.0384105960264901	0.597938144329897	0.983050847457627	58.0	1510.0	97.0	59.0	2.1227875941868584E-49	47.0
PF00431.11-1	PS00985	0.0108433734939759	1	1	9.0	830.0	9.0	9.0	3.191968024721749E-6	9.0
PF00431.11-2	PS00986	0.00963855421686747	0.888888888888889	1	8.0	830.0	9.0	8.0	5.067694852955711E-6	8.0
PF00431.11-3	PS00986	0.00963855421686747	0.888888888888889	1	8.0	830.0	9.0	8.0	3.714215123487318E-6	8.0
PF03449.6-0	PS00829	0.25	0.776824034334764	0.983695652173913	181.0	724.0	233.0	184.0	3.1124340122415227E-99	184.0
PF03449.6-1	PS00829	0.25414364640884	0.789699570815451	1	184.0	724.0	233.0	184.0	2.9502921840490317E-94	184.0
PF01068.12-0	PS00697	0.0837378640776699	0.627272727272727	1	69.0	824.0	110.0	69.0	1.707741906196408E-91	62.0
PF01068.12-5	PS00333	0.0618932038834951	0.689189189189189	1	51.0	824.0	74.0	51.0	1.3561214541685658E-54	46.0
PF01068.12-6	PS00333	0.0618932038834951	0.689189189189189	1	51.0	824.0	74.0	51.0	6.463079296448161E-55	46.0
PF08245.3-0	PS01011	0.0284686844471082	0.904761904761905	1	95.0	3337.0	105.0	95.0	2.0692284208066297E-105	95.0
PF00719.10-2	PS00387	0.156785243741765	0.538461538461538	1	119.0	759.0	221.0	119.0	5.544815926975968E-111	115.0
PF00675.11-0	PS00143	0.04	0.656862745098039	1	67.0	1675.0	102.0	67.0	4.139212370749131E-73	66.0
PF00675.11-1	PS00143	0.04	0.656862745098039	1	67.0	1675.0	102.0	67.0	2.387686684949277E-72	66.0
PF01218.9-5	PS01021	0.328571428571429	0.737179487179487	1	115.0	350.0	156.0	115.0	5.10048434557046E-94	115.0
PF01083.13-2	PS00155	0.0978723404255319	1	1	23.0	235.0	23.0	23.0	1.606078677131482E-23	23.0
PF01083.13-5	PS00931	0.0680851063829787	0.695652173913043	1	16.0	235.0	23.0	16.0	3.0167019413005617E-17	16.0
PF00467.20-0	PS01108	0.24112961622013	0.5625	0.994029850746269	333.0	1381.0	592.0	335.0	2.3443459092732036E-175	312.0
PF01091.9-0	PS00620	0.28	1	1	14.0	50.0	14.0	14.0	2.0534709400324974E-10	14.0
PF02077.6-5	PS01339	0.12987012987013	1	1	10.0	77.0	10.0	10.0	1.8020474462026616E-8	10.0
PF00356.12-0	PS00356	0.0400728597449909	0.748299319727891	1	110.0	2745.0	147.0	110.0	9.375644826923005E-114	106.0
PF00356.12-1	PS00356	0.0400728597449909	0.748299319727891	1	110.0	2745.0	147.0	110.0	9.375644826923005E-114	106.0
PF00726.8-0	PS00520	0.220779220779221	0.790697674418605	1	34.0	154.0	43.0	34.0	1.0233154929668176E-19	34.0
PF00338.13-0	PS00361	0.536388140161725	0.630744849445325	1	398.0	742.0	631.0	398.0	1.311379423651059E-249	396.0
PF00091.16-1	PS01134	0.0134939759036145	0.976744186046512	1	84.0	6225.0	86.0	84.0	1.5188634896631482E-71	83.0
PF00091.16-2	PS00227	0.0661847389558233	0.889848812095032	1	412.0	6225.0	463.0	412.0	0.0	287.0
PF00091.16-2	PS01135	0.0136546184738956	0.988372093023256	1	85.0	6225.0	86.0	85.0	5.928211492152182E-87	83.0
PF03171.11-2	PS00186	0.00468933177022274	0.75	1	12.0	2559.0	16.0	12.0	1.0667959825323198E-16	12.0
PF00188.17-4	PS01009	0.0644371941272431	0.718181818181818	1	79.0	1226.0	110.0	79.0	5.825065040917267E-40	78.0
PF00079.11-4	PS00284	0.158893280632411	0.558333333333333	0.995049504950495	201.0	1265.0	360.0	202.0	2.552676824819771E-262	199.0
PF01026.12-5	PS01091	0.0217391304347826	0.705882352941177	1	24.0	1104.0	34.0	24.0	1.6259935095052126E-23	23.0
PF01145.16-3	PS01270	0.011743450767841	0.962962962962963	1	26.0	2214.0	27.0	26.0	8.691174844414922E-20	25.0
PF05222.6-0	PS00836	0.0422535211267606	0.825	1	33.0	781.0	40.0	33.0	8.969282057671241E-35	33.0
PF01259.9-3	PS01057	0.379785604900459	0.704545454545455	1	248.0	653.0	352.0	248.0	3.175870094537493E-202	246.0
PF01259.9-5	PS01058	0.332312404287902	0.616477272727273	1	217.0	653.0	352.0	217.0	9.334994897546701E-207	216.0
PF01101.9-0	PS00355	0.409836065573771	0.961538461538462	1	25.0	61.0	26.0	25.0	6.213003835361281E-6	24.0
PF01111.10-0	PS00944	0.160377358490566	0.894736842105263	1	17.0	106.0	19.0	17.0	1.080815734398364E-9	17.0
PF01111.10-2	PS00945	0.132075471698113	0.736842105263158	1	14.0	106.0	19.0	14.0	1.0569314255388214E-4	14.0
PF01160.9-0	PS01252	0.209876543209877	0.85	1	17.0	81.0	20.0	17.0	3.8642727721002306E-11	17.0
PF01160.9-1	PS01252	0.209876543209877	0.85	1	17.0	81.0	20.0	17.0	3.8642727721002306E-11	17.0
PF02772.7-0	PS00376	0.448763250883392	0.758964143426295	1	381.0	849.0	502.0	381.0	0.0	309.0
PF02701.6-0	PS01361	0.209944751381215	1	1	38.0	181.0	38.0	38.0	1.8487392563665175E-18	36.0
PF02931.14-5	PS00236	0.193220338983051	0.938271604938272	1	228.0	1180.0	243.0	228.0	5.737941117904087E-234	218.0
PF00940.10-4	PS00900	0.125581395348837	1	1	27.0	215.0	27.0	27.0	1.0422646359644966E-37	26.0
PF00940.10-7	PS00489	0.125581395348837	1	1	27.0	215.0	27.0	27.0	1.8513835697664762E-42	26.0
PF00288.17-0	PS00627	0.126538650910881	0.683510638297872	1	257.0	2031.0	376.0	257.0	3.196016098027937E-309	255.0
PF08999.1-1	PS00341	0.304347826086957	0.777777777777778	1	7.0	23.0	9.0	7.0	2.9401194111858114E-8	6.0
PF00594.11-0	PS00011	0.313131313131313	0.894230769230769	1	93.0	297.0	104.0	93.0	4.38449968185052E-47	48.0
PF00062.11-2	PS00128	0.355795148247978	0.885906040268456	1	132.0	371.0	149.0	132.0	5.508485137854642E-88	132.0
PF00935.10-0	PS01172	0.27741935483871	0.895833333333333	1	43.0	155.0	48.0	43.0	8.428593571601304E-12	43.0
PF01415.7-2	PS00255	0.291666666666667	0.875	1	7.0	24.0	8.0	7.0	1.1401444492787808E-5	7.0
PF01070.9-7	PS00557	0.0748031496062992	0.791666666666667	1	57.0	762.0	72.0	57.0	1.8343430574694318E-63	57.0
PF01668.9-1	PS01317	0.688848920863309	0.704044117647059	1	383.0	556.0	544.0	383.0	3.827597559552307E-248	381.0
PF00391.14-0	PS00370	0.0505731625084289	0.806451612903226	1	75.0	1483.0	93.0	75.0	6.645166514553441E-93	75.0
PF00145.8-2	PS00094	0.0770877944325482	0.75	1	72.0	934.0	96.0	72.0	1.9922992933353931E-78	70.0
PF00145.8-7	PS00095	0.0620985010706638	0.69047619047619	1	58.0	934.0	84.0	58.0	1.2734242559857238E-58	57.0
PF01128.10-2	PS01295	0.287280701754386	0.698666666666667	1	262.0	912.0	375.0	262.0	8.847820691241733E-305	262.0
PF00261.11-4	PS00326	0.158878504672897	0.839506172839506	1	68.0	428.0	81.0	68.0	4.746881861952475E-58	68.0
PF01565.14-0	PS00862	0.0060672917815775	0.733333333333333	1	22.0	3626.0	30.0	22.0	1.9384341488359062E-22	22.0
PF01565.14-1	PS00862	0.00579150579150579	0.7	0.954545454545455	21.0	3626.0	30.0	22.0	1.8452855512364838E-22	22.0
PF01156.10-0	PS01247	0.0663430420711974	0.585714285714286	1	41.0	618.0	70.0	41.0	9.052673190755133E-47	40.0
PF00590.11-0	PS00839	0.0291942390035033	0.56390977443609	1	75.0	2569.0	133.0	75.0	5.846889998320008E-57	74.0
PF00590.11-1	PS00840	0.0381471389645777	0.736842105263158	0.98	98.0	2569.0	133.0	100.0	3.371326512223414E-78	81.0
PF00590.11-1	PS01296	0.0124562086414947	1	1	32.0	2569.0	32.0	32.0	4.29571439877084E-36	30.0
PF00590.11-2	PS00840	0.0381471389645777	0.736842105263158	0.98	98.0	2569.0	133.0	100.0	2.3976192903715256E-78	81.0
PF01281.10-0	PS00651	0.640856672158155	0.700900900900901	1	389.0	607.0	555.0	389.0	3.362875952006019E-209	389.0
PF02866.9-0	PS00068	0.0844342331993107	0.519434628975265	1	147.0	1741.0	283.0	147.0	1.6782347701250603E-172	141.0
PF02866.9-1	PS00064	0.136128661688685	0.840425531914894	1	237.0	1741.0	282.0	237.0	8.23853971025554E-310	234.0
PF00243.9-2	PS00248	0.21455938697318	0.794326241134752	1	112.0	522.0	141.0	112.0	4.517795082838784E-99	101.0
PF02773.7-0	PS00377	0.446658851113716	0.758964143426295	1	381.0	853.0	502.0	381.0	5.074352479101595E-251	377.0
PF01131.11-2	PS00396	0.08578856152513	0.970588235294118	1	99.0	1154.0	102.0	99.0	6.042246767104696E-92	96.0
PF00345.11-2	PS00635	0.0751072961373391	0.945945945945946	1	35.0	466.0	37.0	35.0	7.897835061705222E-32	35.0
PF03120.7-0	PS01056	0.568181818181818	0.587248322147651	1	350.0	616.0	596.0	350.0	0.0	238.0
PF00627.22-0	PS01126	0.200954084675015	0.607207207207207	1	337.0	1677.0	555.0	337.0	6.46319821056E-313	335.0
PF00335.11-1	PS00421	0.109833971902937	0.781818181818182	1	86.0	783.0	110.0	86.0	6.660063658116531E-39	86.0
PF01116.11-2	PS00602	0.0644329896907216	0.746268656716418	0.980392156862745	50.0	776.0	67.0	51.0	1.1930138349623866E-55	51.0
PF01116.11-4	PS00806	0.0747422680412371	0.892307692307692	1	58.0	776.0	65.0	58.0	4.819229283202869E-57	58.0
PF07724.5-0	PS00871	0.0602824664140544	0.916230366492147	1	175.0	2903.0	191.0	175.0	9.118265890120734E-247	174.0
PF01289.10-4	PS00481	0.0720720720720721	0.941176470588235	1	16.0	222.0	17.0	16.0	8.854498516852002E-23	16.0
PF00293.19-1	PS00893	0.0572207084468665	0.584347826086957	1	336.0	5872.0	575.0	336.0	9.020201676049876E-167	309.0
PF01109.8-2	PS00702	0.379310344827586	1	1	11.0	29.0	11.0	11.0	8.704265881606429E-11	11.0
PF00660.8-2	PS00724	0.702702702702703	0.962962962962963	1	26.0	37.0	27.0	26.0	1.652934914118328E-24	25.0
PF00158.17-2	PS00676	0.0231862378459237	0.720930232558139	1	93.0	4011.0	129.0	93.0	5.713314238854683E-100	85.0
PF00158.17-7	PS00688	0.0236848666168038	0.766129032258065	1	95.0	4011.0	124.0	95.0	1.122927657157283E-120	89.0
PF02180.8-0	PS01260	0.222222222222222	0.615384615384615	1	16.0	72.0	26.0	16.0	1.408603226377936E-15	16.0
PF02048.7-0	PS00273	0.458333333333333	1	1	11.0	24.0	11.0	11.0	1.1650337457661473E-5	9.0
PF00002.15-7	PS00650	0.162327718223583	0.602272727272727	1	106.0	653.0	176.0	106.0	1.824304162308876E-129	105.0
PF00135.19-1	PS00941	0.0707434052757794	0.848920863309353	1	118.0	1668.0	139.0	118.0	7.411604499997753E-153	105.0
PF00135.19-4	PS00122	0.0629496402877698	0.867768595041322	1	105.0	1668.0	121.0	105.0	4.999091027451418E-67	93.0
PF01208.8-1	PS00906	0.463175122749591	0.727506426735218	1	283.0	611.0	389.0	283.0	7.879980243534653E-261	282.0
PF01208.8-3	PS00907	0.456628477905074	0.717223650385604	1	279.0	611.0	389.0	279.0	1.7705379761775626E-277	278.0
PF01734.13-0	PS01237	0.0157710280373832	0.870967741935484	1	27.0	1712.0	31.0	27.0	1.8808072045363245E-26	20.0
PF01734.13-2	PS01237	0.0157710280373832	0.870967741935484	1	27.0	1712.0	31.0	27.0	1.964589625022846E-26	20.0
PF00406.13-3	PS00113	0.331496062992126	0.753130590339893	1	421.0	1270.0	559.0	421.0	0.0	343.0
PF03372.14-1	PS00726	0.00577867668303958	0.869565217391304	1	20.0	3461.0	23.0	20.0	8.740018106410116E-26	20.0
PF03372.14-4	PS00918	0.00606761051719156	0.91304347826087	1	21.0	3461.0	23.0	21.0	1.9725515738393903E-27	21.0
PF03372.14-5	PS00728	0.00491187518058365	0.739130434782609	1	17.0	3461.0	23.0	17.0	6.176956339610903E-23	17.0
PF00367.11-0	PS01035	0.0669412976313079	1	1	65.0	971.0	65.0	65.0	2.8967072136802653E-75	61.0
PF00272.10-0	PS00268	0.464912280701754	0.646341463414634	1	53.0	114.0	82.0	53.0	2.1738388180027108E-23	39.0
PF00269.11-0	PS00304	0.151041666666667	0.659090909090909	1	29.0	192.0	44.0	29.0	7.435482939091503E-10	23.0
PF00269.11-1	PS00684	0.145833333333333	0.848484848484849	1	28.0	192.0	33.0	28.0	2.004510677543174E-10	28.0
PF00359.13-1	PS00372	0.0364623739332816	0.886792452830189	1	47.0	1289.0	53.0	47.0	9.937120319671516E-37	46.0
PF00374.10-0	PS00507	0.0587155963302752	0.888888888888889	1	32.0	545.0	36.0	32.0	8.904575462196668E-32	32.0
PF00374.10-9	PS00508	0.0513761467889908	0.736842105263158	1	28.0	545.0	38.0	28.0	2.5798446282165903E-35	28.0
PF01081.10-0	PS00159	0.0214132762312634	0.625	1	10.0	467.0	16.0	10.0	7.253815028640578E-12	10.0
PF01081.10-4	PS00160	0.0235546038543897	1	1	11.0	467.0	11.0	11.0	3.6033788647372866E-11	11.0
PF00907.13-0	PS01283	0.147110332749562	0.884210526315789	1	84.0	571.0	95.0	84.0	2.2354576250686948E-85	84.0
PF05958.2-8	PS01230	0.410309278350515	0.51025641025641	1	199.0	485.0	390.0	199.0	2.4835332185342783E-183	197.0
PF00490.12-4	PS00169	0.0838509316770186	0.981818181818182	1	54.0	644.0	55.0	54.0	1.7054772472677166E-55	54.0
PF01265.8-2	PS00821	0.116279069767442	0.833333333333333	1	10.0	86.0	12.0	10.0	1.8729605914531154E-11	10.0
PF01265.8-5	PS00822	0.127906976744186	0.916666666666667	1	11.0	86.0	12.0	11.0	3.4342908668278286E-14	11.0
PF00287.9-0	PS00390	0.314685314685315	0.957446808510638	1	45.0	143.0	47.0	45.0	3.8258618779841746E-26	45.0
PF00287.9-3	PS00391	0.244755244755245	0.853658536585366	1	35.0	143.0	41.0	35.0	6.584369050500374E-41	35.0
PF01212.12-9	PS00853	0.0570522979397781	0.75	1	36.0	631.0	48.0	36.0	8.346744998042357E-46	36.0
PF02898.6-0	PS60001	0.175141242937853	0.775	1	31.0	177.0	40.0	31.0	4.6999018319579645E-31	21.0
PF00736.10-2	PS00825	0.163551401869159	0.921052631578947	1	35.0	214.0	38.0	35.0	7.275602922865065E-34	35.0
PF01288.11-2	PS00794	0.0436817472698908	0.875	1	28.0	641.0	32.0	28.0	1.0881152477348127E-25	27.0
PF01279.8-1	PS00335	0.283333333333333	0.80952380952381	1	17.0	60.0	21.0	17.0	4.038310434189023E-11	17.0
PF00887.10-0	PS00880	0.125698324022346	0.789473684210526	1	45.0	358.0	57.0	45.0	8.631701275695035E-22	44.0
PF01277.8-0	PS00811	0.101941747572816	0.875	1	21.0	206.0	24.0	21.0	0.003146138069854617	16.0
PF01286.9-0	PS00752	0.192307692307692	0.555555555555556	1	5.0	26.0	9.0	5.0	8.542825071288179E-6	5.0
PF00478.16-5	PS00487	0.171548117154812	0.854166666666667	1	164.0	956.0	192.0	164.0	5.3024485981684463E-126	164.0
PF00144.15-2	PS00336	0.0031210986267166	0.833333333333333	1	10.0	3204.0	12.0	10.0	3.0412127022981006E-10	10.0
PF00144.15-2	PS00146	0.0221598002496879	0.797752808988764	1	71.0	3204.0	89.0	71.0	1.4458190250089429E-39	69.0
PF02177.7-2	PS00319	0.173469387755102	0.739130434782609	1	17.0	98.0	23.0	17.0	1.864139175826654E-27	17.0
PF01209.9-0	PS01183	0.387037037037037	0.72318339100346	1	209.0	540.0	289.0	209.0	1.3571456853275006E-159	206.0
PF01209.9-3	PS01184	0.337037037037037	0.625429553264605	1	182.0	540.0	291.0	182.0	1.0725377960927861E-157	181.0
PF01137.12-4	PS01287	0.26775956284153	0.742424242424242	1	49.0	183.0	66.0	49.0	6.982212999888911E-56	49.0
PF00330.11-5	PS01244	0.234903381642512	0.758284600389864	1	389.0	1656.0	513.0	389.0	0.0	276.0
PF00330.11-3	PS00450	0.234299516908213	0.754863813229572	1	388.0	1656.0	514.0	388.0	0.0	266.0
PF01823.10-1	PS00279	0.118421052631579	0.84375	1	27.0	228.0	32.0	27.0	1.0500807913169387E-35	27.0
PF01382.8-5	PS00577	0.4	1	1	12.0	30.0	12.0	12.0	2.7198570050919958E-12	12.0
PF08125.4-0	PS00974	0.113060428849903	0.597938144329897	1	58.0	513.0	97.0	58.0	1.3827184698878487E-76	57.0
PF00196.10-1	PS00622	0.0227620504973221	0.61340206185567	1	119.0	5228.0	194.0	119.0	8.208565612312838E-84	117.0
PF00196.10-2	PS00622	0.0227620504973221	0.61340206185567	1	119.0	5228.0	194.0	119.0	1.5163871266947854E-83	117.0
PF00196.10-3	PS00622	0.0227620504973221	0.61340206185567	1	119.0	5228.0	194.0	119.0	4.458380226052419E-84	117.0
PF01205.10-2	PS00910	0.0252293577981651	0.578947368421053	1	11.0	436.0	19.0	11.0	2.3738590708264664E-8	11.0
PF01404.10-5	PS00790	0.269230769230769	0.942307692307692	1	49.0	182.0	52.0	49.0	2.0796534273793315E-67	48.0
PF00100.14-6	PS00682	0.0856219709208401	0.757142857142857	1	53.0	619.0	70.0	53.0	1.816600800554712E-44	50.0
PF00202.12-6	PS00600	0.162209302325581	0.869158878504673	1	558.0	3440.0	642.0	558.0	0.0	496.0
PF03311.5-0	PS01340	0.168421052631579	1	1	16.0	95.0	16.0	16.0	7.003489549927755E-13	16.0
PF02028.8-5	PS01303	0.0350609756097561	0.766666666666667	1	23.0	656.0	30.0	23.0	1.0106044100623803E-23	23.0
PF01193.15-0	PS01154	0.0290135396518375	0.75	1	45.0	1551.0	60.0	45.0	5.096873379310035E-12	44.0
PF01193.15-0	PS00446	0.0206318504190845	0.8	1	32.0	1551.0	40.0	32.0	1.5726232312648776E-21	31.0
PF01193.15-1	PS00446	0.0206318504190845	0.8	1	32.0	1551.0	40.0	32.0	6.963717597623546E-4	18.0
PF02803.9-1	PS00737	0.0800167574361123	0.79253112033195	1	191.0	2387.0	241.0	191.0	1.6172300187478463E-214	191.0
PF02803.9-2	PS00099	0.0666108085462924	0.574007220216607	1	159.0	2387.0	277.0	159.0	1.2095838398989307E-206	159.0
PF00849.13-1	PS01149	0.0228737113402062	1	1	71.0	3104.0	71.0	71.0	1.4105873850907756E-65	66.0
PF00849.13-1	PS01129	0.0370489690721649	0.92741935483871	1	115.0	3104.0	124.0	115.0	2.7301425565787374E-113	114.0
PF00250.9-0	PS00657	0.151425762045231	0.69683257918552	0.993548387096774	154.0	1017.0	221.0	155.0	8.8377687854447E-170	146.0
PF00250.9-2	PS00658	0.206489675516224	0.945945945945946	1	210.0	1017.0	222.0	210.0	9.457613210351249E-188	200.0
PF01241.9-0	PS01026	0.302631578947368	0.766666666666667	1	23.0	76.0	30.0	23.0	1.237182666322285E-11	22.0
PF05181.3-0	PS00753	0.152173913043478	0.777777777777778	1	7.0	46.0	9.0	7.0	8.575387155929077E-8	6.0
PF01295.9-20	PS01093	0.08125	1	1	13.0	160.0	13.0	13.0	3.852138584978121E-21	13.0
PF01295.9-11	PS01092	0.08125	1	1	13.0	160.0	13.0	13.0	4.220076504701761E-18	13.0
PF01271.8-4	PS00423	0.135802469135802	0.916666666666667	1	11.0	81.0	12.0	11.0	5.264458207858899E-15	11.0
PF01271.8-5	PS00423	0.135802469135802	0.916666666666667	1	11.0	81.0	12.0	11.0	6.968573722323247E-15	11.0
PF01125.8-2	PS00997	0.185714285714286	1	1	13.0	70.0	13.0	13.0	6.53847476349765E-10	12.0
PF01125.8-3	PS00998	0.185714285714286	1	1	13.0	70.0	13.0	13.0	2.497658739830794E-14	12.0
PF02150.7-0	PS01030	0.14	0.75	1	21.0	150.0	28.0	21.0	3.471763671705949E-11	21.0
PF00493.14-3	PS00847	0.112377850162866	0.851851851851852	1	69.0	614.0	81.0	69.0	5.211053403762042E-81	65.0
PF00212.9-0	PS00263	0.52046783625731	0.898989898989899	1	89.0	171.0	99.0	89.0	4.5062755731737925E-35	58.0
PF02046.6-2	PS01329	0.217391304347826	0.9375	1	15.0	69.0	16.0	15.0	2.090751581287688E-7	14.0
PF00019.11-1	PS00250	0.206131078224101	0.866666666666667	1	195.0	946.0	225.0	195.0	1.0201138420275531E-226	191.0
PF00154.12-6	PS00321	0.165768752590137	0.776699029126214	1	400.0	2413.0	515.0	400.0	4.4001143941410753E-290	386.0
PF00007.13-1	PS00261	0.175347222222222	0.795275590551181	0.980582524271845	101.0	576.0	127.0	103.0	1.8227784635918227E-89	100.0
PF00007.13-4	PS00689	0.182291666666667	0.945945945945946	1	105.0	576.0	111.0	105.0	2.650333525395517E-48	93.0
PF00119.11-3	PS00449	0.0314161430642823	0.851528384279476	1	195.0	6207.0	229.0	195.0	9.139490865223183E-112	186.0
PF01154.8-2	PS01226	0.0685483870967742	0.944444444444444	1	17.0	248.0	18.0	17.0	3.6662345502706406E-21	17.0
PF00210.15-2	PS00540	0.026940346375882	0.617647058823529	1	42.0	1559.0	68.0	42.0	4.81784385463324E-28	41.0
PF00210.15-2	PS00819	0.0250160359204618	0.573529411764706	1	39.0	1559.0	68.0	39.0	2.71260972300548E-25	39.0
PF00210.15-3	PS00204	0.0378447722899294	0.855072463768116	1	59.0	1559.0	69.0	59.0	1.8062341759234117E-46	57.0
PF08282.3-0	PS01228	0.0251396648044693	0.569620253164557	1	45.0	1790.0	79.0	45.0	9.433630372581785E-54	45.0
PF01245.11-2	PS01015	0.640856672158155	0.694642857142857	1	389.0	607.0	560.0	389.0	1.7144649604750082E-150	388.0
PF08240.3-1	PS00059	0.0412504864444156	0.809160305343511	1	318.0	7709.0	393.0	318.0	0.0	305.0
PF01158.9-1	PS01190	0.214285714285714	0.888888888888889	1	24.0	112.0	27.0	24.0	1.9055962779959231E-10	24.0
PF00633.14-0	PS01155	0.0133064516129032	0.846153846153846	1	33.0	2480.0	39.0	33.0	3.215929394542546E-25	33.0
PF00687.12-1	PS01199	0.565217391304348	0.741140215716487	1	481.0	851.0	649.0	481.0	7.595357080611452E-228	475.0
PF06316.2-0	PS00694	0.0769230769230769	0.9	1	9.0	117.0	10.0	9.0	1.498436274352236E-5	9.0
PF00238.10-3	PS00049	0.53238199780461	0.710102489019034	1	485.0	911.0	683.0	485.0	3.089661532452738E-222	481.0
PF00923.10-0	PS01054	0.281927710843373	0.774834437086093	1	234.0	830.0	302.0	234.0	3.970288055811276E-273	233.0
PF00923.10-2	PS00958	0.250602409638554	0.695652173913043	1	208.0	830.0	299.0	208.0	1.4239521594961302E-169	207.0
PF01248.17-0	PS00709	0.04959630911188	0.741379310344828	1	43.0	867.0	58.0	43.0	1.6751241150978852E-19	41.0
PF01248.17-1	PS00709	0.04959630911188	0.741379310344828	1	43.0	867.0	58.0	43.0	1.5578348493666661E-18	41.0
PF01248.17-2	PS01082	0.077277970011534	0.614678899082569	1	67.0	867.0	109.0	67.0	7.572536335833525E-38	67.0
PF01248.17-3	PS01082	0.077277970011534	0.614678899082569	1	67.0	867.0	109.0	67.0	4.3687207992940484E-45	66.0
PF01248.17-3	PS00993	0.0576701268742791	0.847457627118644	1	50.0	867.0	59.0	50.0	2.341736672362913E-27	49.0
PF01213.10-0	PS01088	0.14	0.933333333333333	1	14.0	100.0	15.0	14.0	6.28412896928653E-20	14.0
PF00890.15-1	PS00504	0.0150404936367142	0.975	1	39.0	2593.0	40.0	39.0	5.295172723815094E-66	39.0
PF01159.10-0	PS01170	0.105263157894737	0.923076923076923	1	12.0	114.0	13.0	12.0	6.274182113488864E-10	12.0
PF01172.9-1	PS01267	0.10738255033557	0.888888888888889	1	16.0	149.0	18.0	16.0	4.9446932279020726E-17	16.0
PF01108.8-2	PS00621	0.135135135135135	0.833333333333333	1	5.0	37.0	6.0	5.0	1.179823698022307E-6	5.0
PF01238.12-4	PS00965	0.0520547945205479	0.791666666666667	1	19.0	365.0	24.0	19.0	1.9143323703799366E-20	19.0
PF01238.12-6	PS00966	0.0547945205479452	0.869565217391304	1	20.0	365.0	23.0	20.0	1.2664302802466027E-17	20.0
PF01034.11-5	PS00964	0.347826086956522	1	1	24.0	69.0	24.0	24.0	1.631985830737975E-7	22.0
PF00577.11-9	PS01151	0.0660980810234542	0.911764705882353	1	31.0	469.0	34.0	31.0	1.6103730542293049E-28	31.0
PF00705.9-1	PS01251	0.293617021276596	0.802325581395349	1	69.0	235.0	86.0	69.0	2.5047045271600135E-59	68.0
PF01086.8-0	PS00224	0.111111111111111	0.666666666666667	1	8.0	72.0	12.0	8.0	3.3943152140836734E-8	8.0
PF01086.8-5	PS00581	0.166666666666667	1	1	12.0	72.0	12.0	12.0	5.384565754414989E-13	12.0
PF01721.9-0	PS60030	0.3	0.789473684210526	1	15.0	50.0	19.0	15.0	7.41246147011737E-5	10.0
PF00200.14-1	PS00427	0.290740740740741	0.59469696969697	0.987421383647799	157.0	540.0	264.0	159.0	4.367995419275338E-103	89.0
PF00773.10-5	PS01175	0.084726867335563	0.775510204081633	1	76.0	897.0	98.0	76.0	1.977675028245254E-96	76.0
PF00755.11-0	PS00439	0.116040955631399	0.971428571428571	1	34.0	293.0	35.0	34.0	3.672152358570872E-51	34.0
PF00755.11-1	PS00439	0.112627986348123	0.942857142857143	0.970588235294118	33.0	293.0	35.0	34.0	3.11571414381505E-51	34.0
PF00755.11-9	PS00440	0.119453924914676	1	1	35.0	293.0	35.0	35.0	4.360282767799081E-44	35.0
PF00755.11-8	PS00440	0.119453924914676	1	1	35.0	293.0	35.0	35.0	5.503718214929722E-44	35.0
PF01284.14-0	PS00604	0.0203562340966921	1	1	8.0	393.0	8.0	8.0	4.829109853154276E-7	8.0
PF01136.10-2	PS01276	0.0118733509234828	0.9	1	9.0	758.0	10.0	9.0	1.0567869082057512E-11	9.0
PF01257.10-2	PS01099	0.0540540540540541	0.96969696969697	1	32.0	592.0	33.0	32.0	1.3123463904233526E-25	32.0
PF01220.10-0	PS01029	0.338842975206612	0.71304347826087	1	164.0	484.0	230.0	164.0	2.7204328028258854E-104	164.0
PF02867.6-7	PS00089	0.0531716417910448	0.802816901408451	1	57.0	1072.0	71.0	57.0	7.460603665264382E-66	57.0
PF00543.13-1	PS00638	0.0596658711217184	1	1	50.0	838.0	50.0	50.0	1.9124529390117224E-35	50.0
PF00488.12-4	PS00486	0.294765840220386	0.748251748251748	1	428.0	1452.0	572.0	428.0	0.0	275.0
PF00909.12-7	PS01219	0.0235772357723577	0.966666666666667	1	29.0	1230.0	30.0	29.0	5.810538233552474E-31	29.0
PF00318.11-0	PS00962	0.319678714859438	0.591381872213967	1	398.0	1245.0	673.0	398.0	0.0	336.0
PF00860.11-7	PS01116	0.0174731182795699	0.634146341463415	1	26.0	1488.0	41.0	26.0	1.2261690923245384E-23	26.0
PF00220.8-0	PS00264	0.515151515151515	0.894736842105263	1	51.0	99.0	57.0	51.0	4.926486933129524E-29	31.0
PF00754.16-2	PS01285	0.0723830734966592	0.866666666666667	0.970149253731343	65.0	898.0	75.0	67.0	7.1321760116333E-61	50.0
PF01373.8-1	PS00506	0.0882352941176471	0.9375	1	15.0	170.0	16.0	15.0	1.859478351091135E-18	15.0
PF01373.8-2	PS00679	0.0882352941176471	0.9375	1	15.0	170.0	16.0	15.0	1.061784619076196E-18	15.0
PF01246.11-0	PS01073	0.302325581395349	0.802469135802469	1	65.0	215.0	81.0	65.0	8.864404018307232E-27	41.0
PF00383.13-1	PS00903	0.0519705500216544	0.574162679425837	1	120.0	2309.0	209.0	120.0	1.873296131930864E-48	107.0
PF00383.13-2	PS00903	0.0498051104374188	0.550239234449761	0.958333333333333	115.0	2309.0	209.0	120.0	1.1542605864653753E-49	107.0
PF00069.16-0	PS00107	0.073302279970581	0.58974358974359	0.985714285714286	1794.0	24474.0	3042.0	1820.0	0.0	367.0
PF00069.16-1	PS01351	0.00661926942878156	0.910112359550562	0.993865030674847	162.0	24474.0	178.0	163.0	2.0186070996457018E-65	160.0
PF00069.16-3	PS01351	0.00666012911661355	0.915730337078652	1	163.0	24474.0	178.0	163.0	4.6444898869739204E-64	157.0
PF00069.16-3	PS00108	0.0817193756639699	0.845665961945032	0.997506234413965	2000.0	24474.0	2365.0	2005.0	0.0	344.0
PF00484.10-0	PS00704	0.0231990231990232	0.826086956521739	1	19.0	819.0	23.0	19.0	1.1480912562736543E-19	18.0
PF00484.10-2	PS00705	0.0268620268620269	1	1	22.0	819.0	22.0	22.0	5.59978480670727E-19	21.0
PF01244.12-0	PS00869	0.0434782608695652	0.888888888888889	1	16.0	368.0	18.0	16.0	5.730397727990448E-18	14.0
PF01521.11-2	PS01152	0.174460431654676	0.779116465863454	0.97	194.0	1112.0	249.0	200.0	1.7296131291438187E-123	199.0
PF00255.10-0	PS00460	0.111786148238153	0.828828828828829	1	92.0	823.0	111.0	92.0	8.869502385121483E-79	92.0
PF00255.10-1	PS00763	0.123936816524909	0.918918918918919	1	102.0	823.0	111.0	102.0	3.380741288792732E-101	101.0
PF00809.13-0	PS00792	0.0345086271567892	0.978723404255319	1	46.0	1333.0	47.0	46.0	2.323743024146061E-49	45.0
PF00809.13-1	PS00793	0.032258064516129	0.934782608695652	1	43.0	1333.0	46.0	43.0	7.162896158559748E-47	42.0
PF01280.11-0	PS00526	0.155913978494624	0.935483870967742	1	29.0	186.0	31.0	29.0	7.687250400437039E-22	28.0
PF01280.11-1	PS00526	0.150537634408602	0.903225806451613	0.96551724137931	28.0	186.0	31.0	29.0	4.28273404434389E-22	28.0
PF00858.15-15	PS01206	0.192567567567568	0.904761904761905	1	57.0	296.0	63.0	57.0	3.7660421102737324E-70	55.0
PF01206.8-0	PS01148	0.130281690140845	0.69811320754717	1	74.0	568.0	106.0	74.0	2.0868763194209598E-24	74.0
PF00354.8-1	PS00289	0.197530864197531	0.680851063829787	1	32.0	162.0	47.0	32.0	9.847206739141738E-29	32.0
PF00233.10-1	PS00126	0.145794392523364	0.975	1	78.0	535.0	80.0	78.0	5.914727739988481E-99	75.0
PF03167.10-0	PS00130	0.174311926605505	0.794425087108014	1	228.0	1308.0	287.0	228.0	6.009103405353395E-185	221.0
PF02126.9-0	PS01322	0.0720720720720721	0.8	1	8.0	111.0	10.0	8.0	2.362943185624301E-12	8.0
PF00120.15-3	PS00181	0.0584129316678913	0.929824561403509	1	159.0	2722.0	171.0	159.0	2.9751686827741373E-177	153.0
PF00262.9-1	PS00803	0.155115511551155	0.886792452830189	1	47.0	303.0	53.0	47.0	3.5124062969910925E-59	47.0
PF00262.9-6	PS00804	0.155115511551155	0.87037037037037	1	47.0	303.0	54.0	47.0	1.8846488341824525E-66	47.0
PF00004.20-2	PS00674	0.0334120823489706	0.878698224852071	0.98019801980198	297.0	8889.0	338.0	303.0	0.0	284.0
PF00351.12-4	PS00367	0.106583072100313	0.971428571428571	1	34.0	319.0	35.0	34.0	4.037278447923426E-21	27.0
PF00800.9-4	PS00857	0.0285234899328859	0.85	1	17.0	596.0	20.0	17.0	1.0235887121728735E-18	17.0
PF00800.9-5	PS00857	0.0285234899328859	0.85	1	17.0	596.0	20.0	17.0	9.596358313821573E-19	17.0
PF00277.9-1	PS00992	0.28735632183908	1	1	25.0	87.0	25.0	25.0	2.6839758191253766E-13	22.0
PF00244.11-5	PS00797	0.238779174147217	0.923611111111111	1	133.0	557.0	144.0	133.0	1.316569761864687E-120	131.0
PF00297.13-3	PS00474	0.512165450121654	0.709949409780776	1	421.0	822.0	593.0	421.0	6.28777E-317	416.0
PF00831.14-0	PS00579	0.422190201729107	0.523214285714286	1	293.0	694.0	560.0	293.0	1.9121195624942264E-120	283.0
PF00476.11-2	PS00447	0.0501002004008016	0.862068965517241	1	50.0	998.0	58.0	50.0	4.5966697991247225E-67	50.0
PF00265.9-4	PS00603	0.306818181818182	0.75	1	135.0	440.0	180.0	135.0	1.0306704020573531E-128	135.0
