# Supplementary material for: Predicting conserved protein motifs with Sub-HMMs
Source: BMC Bioinformatics. 2010 Apr 26;11:205. doi: 10.1186/1471-2105-11-205 (PMC2879284; doi:10.1186/1471-2105-11-205)
Supplement: Additional file 1 — PROSITE Comparisons. Tar archive containing a file for each overlap threshold given in table 2. Column descriptions are given at the beginning of each file. [file 1471-2105-11-205-S1.TAR › prosite_comp-75.data.csv]

name of sub-hmm	name of prosite family	percentage of pfam family members which overlapped with the prosite family	percentage of prosite family members which overlapped with the pfam family	percentage of prosite family members which matched the prosite pattern and are also in the pfam family	the number of sequences common to both families	size of the pfam family	size of the prostie family	the number of prosite family members which matched the prosite pattern	the probability of this overlap occurring by chance	for internal use
pfam	prosite	% overlap/pfam	% overlap/prosite	% prosite matches	overlaps	# pfam	# prosite	# prosite matches	p-value	adj-intersect
PF00186.10-0	PS00075	0.0899689762150982	0.91578947368421	1	87.0	967.0	95.0	87.0	7.22403846982717E-69	87.0
PF00186.10-1	PS00075	0.0899689762150982	0.91578947368421	1	87.0	967.0	95.0	87.0	4.813983431943188E-71	87.0
PF01117.11-3	PS00274	0.0526315789473684	0.875	1	7.0	133.0	8.0	7.0	3.3867504602597503E-10	7.0
PF00953.12-1	PS01348	0.323117338003503	0.733598409542744	1	369.0	1142.0	503.0	369.0	0.0	221.0
PF00046.20-0	PS00027	0.13220029656667	0.768567639257294	0.993996569468268	1159.0	8767.0	1508.0	1166.0	0.0	372.0
PF07654.6-2	PS00290	0.0571879936808847	0.580128205128205	0.983695652173913	362.0	6330.0	624.0	368.0	0.0	245.0
PF01047.13-0	PS01117	0.0171683389074693	0.553956834532374	1	77.0	4485.0	139.0	77.0	1.1082357770527727E-43	77.0
PF01047.13-1	PS01117	0.0171683389074693	0.553956834532374	1	77.0	4485.0	139.0	77.0	1.1537225778162966E-44	77.0
PF07740.3-0	PS60021	0.3	0.789473684210526	1	15.0	50.0	19.0	15.0	0.002809001105613101	5.0
PF00334.10-3	PS00469	0.387276785714286	0.62748643761302	1	347.0	896.0	553.0	347.0	0.0	279.0
PF02045.6-0	PS00686	0.129310344827586	0.882352941176471	1	15.0	116.0	17.0	15.0	1.0569314255388202E-18	14.0
PF00332.9-4	PS00587	0.0833333333333333	0.910714285714286	1	51.0	612.0	56.0	51.0	1.2039333278488506E-66	48.0
PF00312.13-1	PS00362	0.554006968641115	0.730474732006126	1	477.0	861.0	653.0	477.0	5.86023571430772E-177	471.0
PF00312.13-2	PS00362	0.554006968641115	0.730474732006126	1	477.0	861.0	653.0	477.0	6.212766212873068E-172	471.0
PF00920.12-1	PS00886	0.31609756097561	0.746543778801843	1	324.0	1025.0	434.0	324.0	0.0	313.0
PF00920.12-4	PS00887	0.315121951219512	0.752913752913753	1	323.0	1025.0	429.0	323.0	0.0	315.0
PF01258.8-0	PS01102	0.0316139767054908	0.95	1	19.0	601.0	20.0	19.0	1.0950763435957671E-13	14.0
PF01198.10-2	PS01144	0.307228915662651	0.728571428571429	1	51.0	166.0	70.0	51.0	6.9737154054595E-39	51.0
PF00771.11-4	PS00994	0.0483005366726297	0.9	1	27.0	559.0	30.0	27.0	1.9556493782028463E-23	27.0
PF00068.10-0	PS00118	0.428571428571429	0.8	1	288.0	672.0	360.0	288.0	2.5700928083552405E-108	284.0
PF00068.10-1	PS00119	0.413690476190476	0.822485207100592	0.996415770609319	278.0	672.0	338.0	279.0	4.4912081560775E-226	279.0
PF00326.12-2	PS00708	0.0167597765363128	0.631578947368421	1	24.0	1432.0	38.0	24.0	9.93779616278239E-32	24.0
PF02079.7-0	PS00541	0.4	0.857142857142857	1	6.0	15.0	7.0	6.0	0.018502344567314623	6.0
PF00149.19-2	PS00125	0.0263856132075472	0.908629441624365	1	179.0	6784.0	197.0	179.0	8.101769071565959E-249	172.0
PF00149.19-4	PS01269	0.00147405660377359	1	1	10.0	6784.0	10.0	10.0	2.1270080699015783E-9	10.0
PF07963.3-0	PS00409	0.0298284862043251	0.879120879120879	1	80.0	2682.0	91.0	80.0	2.3317341163572572E-57	77.0
PF00146.12-2	PS00667	0.0494984160506864	0.625	1	375.0	7576.0	600.0	375.0	0.0	273.0
PF00146.12-4	PS00668	0.0623020063357973	0.786666666666667	1	472.0	7576.0	600.0	472.0	0.0	447.0
PF01470.8-1	PS01333	0.406417112299465	0.703703703703704	1	76.0	187.0	108.0	76.0	5.208426606275067E-49	75.0
PF01470.8-3	PS01334	0.454545454545455	0.794392523364486	1	85.0	187.0	107.0	85.0	1.2563047303174828E-74	85.0
PF00723.12-2	PS00820	0.0379746835443038	0.882352941176471	1	15.0	395.0	17.0	15.0	4.801365615645961E-24	15.0
PF00494.10-5	PS01045	0.0652866242038217	0.773584905660377	1	41.0	628.0	53.0	41.0	3.678092560219667E-39	41.0
PF00765.8-0	PS00949	0.0968992248062016	1	1	25.0	258.0	25.0	25.0	3.139147910341992E-21	25.0
PF02044.8-0	PS00257	0.647058823529412	0.647058823529412	1	22.0	34.0	34.0	22.0	6.9334587699671E-14	15.0
PF00236.9-0	PS00779	0.461538461538462	0.947368421052632	1	54.0	117.0	57.0	54.0	7.528639997963833E-50	54.0
PF00236.9-2	PS00780	0.461538461538462	0.947368421052632	1	54.0	117.0	57.0	54.0	3.9773833438563404E-50	54.0
PF00223.10-17	PS00419	0.248730964467005	0.850694444444444	1	245.0	985.0	288.0	245.0	8.505265103243823E-297	243.0
PF00230.11-1	PS00221	0.125570776255708	0.846153846153846	1	220.0	1752.0	260.0	220.0	1.775719853807668E-261	205.0
PF01341.8-1	PS00655	0.0666666666666667	0.818181818181818	1	9.0	135.0	11.0	9.0	1.2257749336831101E-12	9.0
PF01341.8-3	PS00656	0.0814814814814815	0.916666666666667	1	11.0	135.0	12.0	11.0	6.586118655278092E-18	11.0
PF00670.12-0	PS00739	0.306542056074766	0.854166666666667	1	164.0	535.0	192.0	164.0	4.02083377586923E-155	164.0
PF02812.9-1	PS00074	0.0993449781659389	0.875	1	91.0	916.0	104.0	91.0	1.515477743353979E-96	90.0
PF07731.5-2	PS00080	0.06328125	0.743119266055046	1	81.0	1280.0	109.0	81.0	6.499258954545831E-112	80.0
PF01179.11-4	PS01165	0.0929203539823009	0.75	1	21.0	226.0	28.0	21.0	2.4657733118935616E-30	21.0
PF01179.11-11	PS01164	0.101769911504425	0.851851851851852	1	23.0	226.0	27.0	23.0	7.885211507655584E-32	23.0
PF00928.12-0	PS00990	0.0917874396135266	0.863636363636364	1	38.0	414.0	44.0	38.0	1.7016510342782926E-50	38.0
PF00928.12-3	PS00991	0.101449275362319	0.976744186046512	1	42.0	414.0	43.0	42.0	8.6634849069816E-50	40.0
PF00160.12-1	PS00170	0.106641721234799	0.814285714285714	1	228.0	2138.0	280.0	228.0	4.6083100986062343E-172	223.0
PF00810.9-1	PS00951	0.212328767123288	0.96875	1	31.0	146.0	32.0	31.0	2.671505227471532E-37	31.0
PF00810.9-3	PS00952	0.219178082191781	0.96969696969697	1	32.0	146.0	33.0	32.0	1.5522071232807334E-37	32.0
PF01266.15-0	PS00977	0.00577464788732394	1	1	41.0	7100.0	41.0	41.0	5.329831150768107E-37	41.0
PF01266.15-6	PS00677	0.00253521126760563	0.857142857142857	1	18.0	7100.0	21.0	18.0	4.0365450072939044E-26	18.0
PF01301.10-3	PS01182	0.138888888888889	0.862068965517241	1	50.0	360.0	58.0	50.0	2.6588619866118435E-85	49.0
PF01618.7-1	PS01307	0.00907187718073971	0.8125	1	13.0	1433.0	16.0	13.0	1.0596159747837043E-13	13.0
PF00870.9-3	PS00348	0.190243902439024	1	1	39.0	205.0	39.0	39.0	6.475435677036299E-43	36.0
PF00155.12-6	PS00105	0.0168034388432982	0.565789473684211	1	129.0	7677.0	228.0	129.0	6.114470905592128E-185	126.0
PF00155.12-6	PS00599	0.0382962094568191	0.509532062391681	1	294.0	7677.0	577.0	294.0	0.0	244.0
PF02770.10-0	PS00072	0.0154894671623296	0.742574257425743	1	75.0	4842.0	101.0	75.0	1.1227399664535847E-111	75.0
PF01048.11-2	PS01232	0.0883164673413064	0.75	1	96.0	1087.0	128.0	96.0	3.033455165929598E-103	95.0
PF01194.8-0	PS01112	0.416666666666667	0.803571428571429	1	45.0	108.0	56.0	45.0	2.8517535568370216E-34	45.0
PF00174.10-1	PS00559	0.0520231213872832	0.514285714285714	1	36.0	692.0	70.0	36.0	3.493894291102153E-42	31.0
PF01217.11-1	PS00989	0.0613861386138614	0.574074074074074	1	31.0	505.0	54.0	31.0	1.321239425310712E-39	31.0
PF01126.11-3	PS00593	0.0886075949367089	1	1	21.0	237.0	21.0	21.0	2.0555877354505984E-22	21.0
PF01187.9-2	PS01158	0.152	0.678571428571429	1	19.0	125.0	28.0	19.0	7.233758081011587E-17	19.0
PF05543.4-1	PS00639	0.620689655172414	0.0376569037656904	1	18.0	29.0	478.0	18.0	3.586962409219683E-29	17.0
PF00437.11-4	PS00662	0.0111008325624422	0.857142857142857	1	24.0	2162.0	28.0	24.0	1.3009363268528159E-17	24.0
PF01191.10-0	PS01110	0.281481481481481	0.791666666666667	1	38.0	135.0	48.0	38.0	1.5574236967260922E-30	38.0
PF00264.11-1	PS00497	0.0463636363636364	0.525773195876289	0.962264150943396	51.0	1100.0	97.0	53.0	8.722376753947698E-62	52.0
PF00305.10-2	PS00711	0.162079510703364	1	1	53.0	327.0	53.0	53.0	2.092329470865869E-52	53.0
PF00305.10-2	PS00081	0.162079510703364	1	1	53.0	327.0	53.0	53.0	1.4882488809022665E-51	53.0
PF01820.12-1	PS00843	0.443137254901961	0.729032258064516	1	339.0	765.0	465.0	339.0	5.259362489111035E-261	334.0
PF01168.11-1	PS00395	0.138005780346821	0.786008230452675	1	191.0	1384.0	243.0	191.0	2.8544001098013325E-288	190.0
PF01167.9-3	PS01200	0.140625	0.947368421052632	1	18.0	128.0	19.0	18.0	1.6284135979104522E-21	18.0
PF01082.11-1	PS00084	0.164835164835165	0.535714285714286	1	15.0	91.0	28.0	15.0	5.971221099230163E-30	15.0
PF06377.2-0	PS00256	0.714285714285714	0.227272727272727	1	10.0	14.0	44.0	10.0	6.646180115542326E-7	9.0
PF01221.9-1	PS01239	0.122727272727273	0.870967741935484	1	27.0	220.0	31.0	27.0	8.432357298772983E-17	27.0
PF01207.8-6	PS01136	0.11271186440678	0.917241379310345	1	133.0	1180.0	145.0	133.0	1.8419074727266566E-154	130.0
PF03222.4-0	PS00594	0.0391459074733096	1	1	11.0	281.0	11.0	11.0	2.1896808602599392E-13	11.0
PF00219.9-0	PS00222	0.297142857142857	0.88135593220339	1	52.0	175.0	59.0	52.0	1.1051328029230159E-64	51.0
PF02934.6-4	PS01234	0.545310015898251	0.770786516853933	1	343.0	629.0	445.0	343.0	0.0	238.0
PF00720.8-0	PS00999	0.621621621621622	0.958333333333333	1	23.0	37.0	24.0	23.0	1.178383178880805E-19	23.0
PF01058.13-2	PS01150	0.0527659574468085	0.939393939393939	1	62.0	1175.0	66.0	62.0	1.2791461037833225E-60	60.0
PF01848.7-0	PS00556	0.202247191011236	1	1	18.0	89.0	18.0	18.0	7.221741220041073E-9	18.0
PF01547.16-3	PS01037	0.00737148399612027	0.527777777777778	1	38.0	5155.0	72.0	38.0	5.075978109135541E-36	33.0
PF02142.13-1	PS01335	0.0603747397640527	0.6796875	0.956043956043956	87.0	1441.0	128.0	91.0	1.1557361284020322E-101	91.0
PF00142.9-2	PS00746	0.0218333849489006	0.875776397515528	1	141.0	6458.0	161.0	141.0	2.7314065004690576E-144	138.0
PF00142.9-3	PS00692	0.0213688448436048	0.857142857142857	1	138.0	6458.0	161.0	138.0	2.568852210064548E-132	136.0
PF01290.11-0	PS00500	0.322916666666667	0.939393939393939	1	31.0	96.0	33.0	31.0	1.0	31.0
PF00562.19-1	PS01166	0.159853397237102	0.759036144578313	1	567.0	3547.0	747.0	567.0	0.0	204.0
PF07562.5-0	PS00980	0.19758064516129	0.544444444444444	1	49.0	248.0	90.0	49.0	2.980128509262843E-72	49.0
PF04552.4-3	PS00718	0.0625	0.964285714285714	1	27.0	432.0	28.0	27.0	4.775860122616277E-32	27.0
PF02132.6-0	PS01300	0.554671968190855	0.564777327935223	1	279.0	503.0	494.0	279.0	7.365218188245658E-247	278.0
PF02132.6-1	PS01300	0.554671968190855	0.564777327935223	1	279.0	503.0	494.0	279.0	9.481956038451963E-248	278.0
PF01036.9-1	PS00950	0.111913357400722	0.96875	1	31.0	277.0	32.0	31.0	7.648870910650782E-41	31.0
PF01036.9-5	PS00327	0.0902527075812274	0.625	1	25.0	277.0	40.0	25.0	7.98549310173513E-30	24.0
PF02744.8-0	PS01163	0.117647058823529	0.967741935483871	1	30.0	255.0	31.0	30.0	4.515493273871313E-43	29.0
PF00118.15-0	PS00750	0.0228523769808173	0.951388888888889	1	137.0	5995.0	144.0	137.0	2.1903277560134527E-222	134.0
PF00118.15-1	PS00751	0.023185988323603	0.965277777777778	1	139.0	5995.0	144.0	139.0	2.000255359706697E-177	137.0
PF00118.15-8	PS00995	0.022185154295246	0.886666666666667	1	133.0	5995.0	150.0	133.0	7.173947051793991E-193	130.0
PF01261.15-1	PS00729	0.053912213740458	0.631284916201117	1	113.0	2096.0	179.0	113.0	2.2386243330393914E-166	113.0
PF01261.15-5	PS00731	0.0577290076335878	0.691428571428571	0.991803278688525	121.0	2096.0	175.0	122.0	4.137965782259774E-136	121.0
PF03441.5-1	PS01083	0.0038961038961039	1	1	3.0	770.0	3.0	3.0	1.206536687595413E-5	3.0
PF03441.5-2	PS00691	0.0207792207792208	0.941176470588235	1	16.0	770.0	17.0	16.0	1.8719276568977536E-12	15.0
PF03441.5-4	PS01084	0.0038961038961039	1	1	3.0	770.0	3.0	3.0	4.462217998337347E-5	3.0
PF00473.8-0	PS00511	0.410958904109589	0.75	1	30.0	73.0	40.0	30.0	2.3943435631156996E-17	18.0
PF00164.16-0	PS00055	0.491013071895425	0.755025125628141	1	601.0	1224.0	796.0	601.0	0.0	422.0
PF00285.12-5	PS00480	0.0610514414923686	0.964285714285714	1	108.0	1769.0	112.0	108.0	6.5514743769816744E-149	107.0
PF01066.12-0	PS00379	0.0550724637681159	0.931372549019608	1	95.0	1725.0	102.0	95.0	3.404495217640401E-83	95.0
PF01174.10-1	PS01236	0.6	0.668478260869565	1	123.0	205.0	184.0	123.0	1.6294992506612076E-118	122.0
PF00758.9-0	PS00817	0.428571428571429	0.91304347826087	1	21.0	49.0	23.0	21.0	2.817431489567667E-17	21.0
PF00197.9-0	PS00283	0.132352941176471	0.580645161290323	1	54.0	408.0	93.0	54.0	1.9725484690917076E-51	46.0
PF00464.10-5	PS00096	0.475321888412017	0.811355311355311	1	443.0	932.0	546.0	443.0	0.0	294.0
PF00822.11-1	PS01346	0.144351464435146	0.8625	0.985714285714286	69.0	478.0	80.0	70.0	5.375969385364779E-78	70.0
PF01254.9-0	PS00970	0.8	1	1	12.0	15.0	12.0	12.0	2.0292017149515484E-6	10.0
PF01254.9-1	PS00971	0.666666666666667	1	1	10.0	15.0	10.0	10.0	1.2629402004203426E-9	10.0
PF01184.10-0	PS01114	0.045	1	1	9.0	200.0	9.0	9.0	8.936939376464211E-8	9.0
PF00446.8-0	PS00473	0.340425531914894	0.901408450704225	1	64.0	188.0	71.0	64.0	4.2204480011757076E-46	49.0
PF00443.20-0	PS00972	0.0912721049629207	0.824742268041237	1	160.0	1753.0	194.0	160.0	2.88927959202679E-221	158.0
PF00443.20-3	PS00973	0.0935539075869937	0.845360824742268	1	164.0	1753.0	194.0	164.0	1.4414377925932156E-218	162.0
PF00107.17-0	PS01162	0.00423043424163245	0.894736842105263	1	34.0	8037.0	38.0	34.0	2.548614355672448E-38	34.0
PF02075.8-4	PS01321	0.592941176470588	0.641221374045801	0.988235294117647	252.0	425.0	393.0	255.0	1.9855163132159223E-147	255.0
PF00071.13-0	PS00675	0.0323142414860681	0.501501501501502	1	167.0	5168.0	333.0	167.0	1.4920684462219717E-163	164.0
PF00836.10-1	PS00563	0.284090909090909	0.925925925925926	1	25.0	88.0	27.0	25.0	6.461093118021394E-18	25.0
PF00836.10-2	PS01041	0.284090909090909	0.925925925925926	1	25.0	88.0	27.0	25.0	1.2766913287069561E-11	25.0
PF00016.11-1	PS00157	0.0296616796121566	0.855639097744361	0.996497373029772	569.0	19183.0	665.0	571.0	0.0	330.0
PF03949.6-0	PS00331	0.0920920920920921	0.779661016949153	1	92.0	999.0	118.0	92.0	9.63795863446384E-136	89.0
PF00048.11-0	PS00472	0.129221732745962	0.846153846153846	1	88.0	681.0	104.0	88.0	6.812020195989942E-22	85.0
PF00048.11-0	PS00471	0.0910425844346549	0.815789473684211	1	62.0	681.0	76.0	62.0	3.063024014009923E-13	55.0
PF00248.12-1	PS00798	0.0224525043177893	0.850467289719626	1	91.0	4053.0	107.0	91.0	1.8656746599231119E-91	89.0
PF00248.12-7	PS00062	0.0229459659511473	0.837837837837838	1	93.0	4053.0	111.0	93.0	1.9633974143466422E-115	92.0
PF02746.7-3	PS00908	0.0177514792899408	0.818181818181818	1	18.0	1014.0	22.0	18.0	1.1590287333566163E-21	18.0
PF02799.6-5	PS00976	0.254545454545455	0.848484848484849	1	28.0	110.0	33.0	28.0	2.5567543282526523E-31	28.0
PF00762.10-4	PS00534	0.380634390651085	0.733118971061093	1	228.0	599.0	311.0	228.0	2.808971982282528E-258	227.0
PF00762.10-5	PS00534	0.37228714524207	0.717041800643087	0.978070175438597	223.0	599.0	311.0	228.0	6.943563862553364E-249	228.0
PF00775.12-0	PS00083	0.0210772833723653	0.818181818181818	1	18.0	854.0	22.0	18.0	3.235972152511377E-18	18.0
PF01157.9-1	PS01171	0.261627906976744	0.714285714285714	1	45.0	172.0	63.0	45.0	4.431144998546259E-26	44.0
PF00314.8-1	PS00316	0.0869565217391304	0.666666666666667	1	36.0	414.0	54.0	36.0	1.9423256010562617E-23	35.0
PF00883.12-9	PS00631	0.313939393939394	0.775449101796407	1	259.0	825.0	334.0	259.0	1.3483201338232159E-300	259.0
PF03947.9-0	PS00467	0.46883230904302	0.675949367088608	1	534.0	1139.0	790.0	534.0	0.0	338.0
PF00116.11-2	PS00078	0.0256863059881201	0.930232558139535	1	320.0	12458.0	344.0	320.0	3.7642975751023127E-180	307.0
PF00649.9-0	PS01119	0.210526315789474	1	1	8.0	38.0	8.0	8.0	1.6527101315584885E-6	7.0
PF00649.9-1	PS01119	0.210526315789474	1	1	8.0	38.0	8.0	8.0	2.5675300107115545E-6	7.0
PF00274.10-7	PS00158	0.0941385435168739	0.646341463414634	1	53.0	563.0	82.0	53.0	7.811102462758398E-69	52.0
PF00896.10-2	PS01240	0.0476190476190476	0.931034482758621	1	27.0	567.0	29.0	27.0	1.069084330552777E-20	27.0
PF00896.10-3	PS01240	0.0476190476190476	0.931034482758621	1	27.0	567.0	29.0	27.0	3.903508223360753E-20	27.0
PF04542.5-0	PS01063	0.00515995872033024	0.769230769230769	1	30.0	5814.0	39.0	30.0	2.878897576830085E-21	30.0
PF04542.5-0	PS00715	0.0237358101135191	0.965034965034965	1	138.0	5814.0	143.0	138.0	4.0306468323285186E-166	137.0
PF01055.17-3	PS00129	0.0583468395461912	0.837209302325581	1	36.0	617.0	43.0	36.0	1.0932226025513495E-66	36.0
PF00216.12-0	PS00045	0.210655235762401	0.719665271966527	1	344.0	1633.0	478.0	344.0	5.707707279023414E-78	342.0
PF00477.8-0	PS00431	0.257575757575758	1	1	17.0	66.0	17.0	17.0	9.329595168120446E-11	16.0
PF01071.10-4	PS00184	0.138129496402878	0.857142857142857	1	96.0	695.0	112.0	96.0	8.767769735613958E-130	95.0
PF00709.12-0	PS01266	0.560283687943262	0.758157389635317	1	395.0	705.0	521.0	395.0	0.0	256.0
PF00709.12-9	PS00513	0.517730496453901	0.701923076923077	1	365.0	705.0	520.0	365.0	0.0	275.0
PF00253.12-1	PS00527	0.355276907001045	0.701030927835051	1	340.0	957.0	485.0	340.0	8.986949482720214E-104	322.0
PF00157.8-0	PS00035	0.24702380952381	0.943181818181818	1	83.0	336.0	88.0	83.0	2.503433426816084E-78	80.0
PF00157.8-1	PS00465	0.261904761904762	1	1	88.0	336.0	88.0	88.0	7.557824325977425E-106	80.0
PF00180.11-6	PS00470	0.176250584385227	0.954430379746835	1	377.0	2139.0	395.0	377.0	0.0	349.0
PF00226.22-1	PS00636	0.0974909021260295	0.528008298755187	1	509.0	5221.0	964.0	509.0	0.0	265.0
PF00226.22-2	PS00636	0.0972993679371768	0.526970954356846	0.99803536345776	508.0	5221.0	964.0	509.0	0.0	287.0
PF08093.2-0	PS60017	0.625	1	1	5.0	8.0	5.0	5.0	0.0016393827737908487	4.0
PF02896.9-7	PS00742	0.0672609400324149	0.902173913043478	1	83.0	1234.0	92.0	83.0	5.0155208413555375E-117	83.0
PF01231.9-11	PS00876	0.0923076923076923	0.666666666666667	1	6.0	65.0	9.0	6.0	5.859868262314258E-8	6.0
PF01231.9-2	PS00877	0.0923076923076923	0.75	1	6.0	65.0	8.0	6.0	4.341515160793442E-9	6.0
PF02100.8-3	PS01337	0.271428571428571	0.791666666666667	1	19.0	70.0	24.0	19.0	2.725242440272066E-14	16.0
PF00234.13-3	PS00597	0.0394285714285714	0.726315789473684	0.985714285714286	69.0	1750.0	95.0	70.0	8.297786327155328E-41	70.0
PF00234.13-4	PS00597	0.04	0.736842105263158	1	70.0	1750.0	95.0	70.0	2.8032865712384E-41	70.0
PF00012.11-1	PS00297	0.186199898528666	0.750511247443763	1	734.0	3942.0	978.0	734.0	0.0	243.0
PF00012.11-12	PS00329	0.193049213597159	0.775739041794088	1	761.0	3942.0	981.0	761.0	0.0	364.0
PF00012.11-3	PS01036	0.187214611872146	0.743951612903226	1	738.0	3942.0	992.0	738.0	0.0	260.0
PF00218.12-0	PS00614	0.17670054730258	0.776632302405498	1	226.0	1279.0	291.0	226.0	6.100826111737783E-247	220.0
PF01894.8-2	PS01314	0.029925187032419	1	1	12.0	401.0	12.0	12.0	3.0203824634470207E-12	12.0
PF02782.7-3	PS00445	0.157501697216565	0.676384839650146	0.97071129707113	232.0	1473.0	343.0	239.0	1.239705427765E-312	239.0
PF02782.7-4	PS00445	0.161575016972166	0.693877551020408	0.99581589958159	238.0	1473.0	343.0	239.0	0.0	231.0
PF00074.11-2	PS00127	0.467866323907455	0.928571428571429	1	182.0	389.0	196.0	182.0	1.999375612178781E-185	175.0
PF00569.8-0	PS01357	0.153347732181425	0.855421686746988	0.972602739726027	71.0	463.0	83.0	73.0	3.1920880664565714E-84	72.0
PF00834.10-1	PS01085	0.0571808510638298	1	1	43.0	752.0	43.0	43.0	5.599694623386156E-43	43.0
PF00834.10-4	PS01086	0.0571808510638298	1	1	43.0	752.0	43.0	43.0	7.336346505967099E-44	43.0
PF01285.9-0	PS00554	0.12962962962963	0.933333333333333	1	14.0	108.0	15.0	14.0	4.452891649472221E-13	14.0
PF01127.13-0	PS01000	0.0428015564202335	0.88	1	22.0	514.0	25.0	22.0	2.4706862688913647E-15	22.0
PF01127.13-1	PS01000	0.0428015564202335	0.88	1	22.0	514.0	25.0	22.0	3.460275697696725E-15	22.0
PF01127.13-2	PS01001	0.0466926070038911	0.96	1	24.0	514.0	25.0	24.0	2.375832670452535E-26	24.0
PF08603.2-4	PS01089	0.142857142857143	0.933333333333333	1	14.0	98.0	15.0	14.0	5.252516617693512E-22	14.0
PF00281.10-1	PS00358	0.457687723480334	0.61244019138756	1	384.0	839.0	627.0	384.0	0.0	311.0
PF00313.13-1	PS00352	0.0754342431761787	0.962025316455696	0.980645161290323	152.0	2015.0	158.0	155.0	2.3300741793146054E-65	138.0
PF01035.11-2	PS00374	0.037037037037037	0.69811320754717	1	37.0	999.0	53.0	37.0	6.978933500947105E-46	37.0
PF00825.9-1	PS00648	0.397590361445783	0.591044776119403	1	198.0	498.0	335.0	198.0	8.4846479329195E-112	196.0
PF02878.7-3	PS00710	0.175639894086496	0.666666666666667	1	398.0	2266.0	597.0	398.0	0.0	283.0
PF00838.8-1	PS01002	0.410596026490066	0.784810126582278	1	62.0	151.0	79.0	62.0	7.159850797421509E-63	59.0
PF00838.8-3	PS01003	0.43046357615894	0.822784810126582	1	65.0	151.0	79.0	65.0	3.1638801756712555E-56	65.0
PF01093.8-2	PS00492	0.191489361702128	0.818181818181818	1	9.0	47.0	11.0	9.0	3.2016028801000395E-8	9.0
PF01093.8-4	PS00493	0.191489361702128	0.9	1	9.0	47.0	10.0	9.0	3.3681340963194074E-9	8.0
PF00006.16-5	PS00152	0.17231203489864	0.684156902699949	1	1343.0	7794.0	1963.0	1343.0	0.0	273.0
PF00865.9-1	PS00884	0.290322580645161	1	1	9.0	31.0	9.0	9.0	4.385918143588175E-15	9.0
PF02015.7-0	PS01140	0.0833333333333333	0.857142857142857	1	6.0	72.0	7.0	6.0	5.719225359555651E-9	6.0
PF00732.10-2	PS00623	0.0680100755667506	0.6328125	1	81.0	1191.0	128.0	81.0	4.279913862814489E-109	81.0
PF00732.10-4	PS00624	0.0713685978169605	0.669291338582677	1	85.0	1191.0	127.0	85.0	2.1671294108018067E-106	83.0
PF01098.10-6	PS00428	0.0258397932816537	0.967741935483871	1	30.0	1161.0	31.0	30.0	1.0869447508678059E-35	30.0
PF00229.9-0	PS00251	0.229551451187335	0.820754716981132	1	87.0	379.0	106.0	87.0	6.529300658889654E-97	86.0
PF00209.9-0	PS00610	0.0824742268041237	0.975609756097561	1	80.0	970.0	82.0	80.0	7.942460297325736E-82	76.0
PF00209.9-12	PS00754	0.0742268041237113	0.923076923076923	1	72.0	970.0	78.0	72.0	5.767223932645546E-101	71.0
PF01096.9-0	PS00466	0.10958904109589	0.784313725490196	1	40.0	365.0	51.0	40.0	1.6886234295787989E-16	40.0
PF00148.10-0	PS00699	0.0677220756376429	0.865168539325843	1	77.0	1137.0	89.0	77.0	1.6655039081280732E-77	69.0
PF00148.10-8	PS00090	0.0589270008795075	0.752808988764045	1	67.0	1137.0	89.0	67.0	2.0251387405303943E-92	59.0
PF00882.9-2	PS00384	0.053475935828877	1	1	10.0	187.0	10.0	10.0	3.5873129953664586E-8	10.0
PF01374.9-0	PS60000	0.16	1	1	4.0	25.0	4.0	4.0	9.360211488778466E-5	4.0
PF01669.8-2	PS00569	0.342857142857143	0.923076923076923	1	12.0	35.0	13.0	12.0	1.2220876846127804E-10	12.0
PF02750.5-2	PS00416	0.15625	0.833333333333333	1	10.0	64.0	12.0	10.0	1.8676004848014182E-16	10.0
PF00295.8-4	PS00502	0.0573870573870574	0.903846153846154	0.979166666666667	47.0	819.0	52.0	48.0	1.0525640452475063E-62	46.0
PF00137.12-1	PS00605	0.0949410949410949	0.907284768211921	1	137.0	1443.0	151.0	137.0	4.0115975703979256E-60	132.0
PF02033.9-2	PS01319	0.559633027522936	0.585412667946257	1	305.0	545.0	521.0	305.0	1.2365287216933675E-200	304.0
PF00267.12-6	PS00576	0.0170430336599915	0.833333333333333	1	40.0	2347.0	48.0	40.0	1.5179722638883226E-47	40.0
PF00112.14-1	PS00139	0.0717096633143857	0.509316770186335	1	164.0	2287.0	322.0	164.0	7.538104732675862E-221	152.0
PF00112.14-7	PS00640	0.074770441626585	0.54983922829582	1	171.0	2287.0	311.0	171.0	5.856234042180128E-202	162.0
PF01234.8-1	PS01100	0.285714285714286	0.923076923076923	1	12.0	42.0	13.0	12.0	3.2159605815374234E-15	12.0
PF03951.10-1	PS00180	0.110277569392348	0.816666666666667	1	147.0	1333.0	180.0	147.0	7.432793507540723E-184	145.0
PF04002.6-2	PS01302	0.259316770186335	0.695833333333333	1	167.0	644.0	240.0	167.0	1.2567104934053228E-126	161.0
PF00811.9-5	PS00899	0.305555555555556	0.846153846153846	1	11.0	36.0	13.0	11.0	2.2337152873574694E-15	11.0
PF02777.9-1	PS00088	0.0970545630130372	0.85531914893617	1	201.0	2071.0	235.0	201.0	2.744649811368185E-177	194.0
PF01012.12-4	PS01065	0.029862792574657	0.804347826086957	1	37.0	1239.0	46.0	37.0	4.4239790143195213E-41	37.0
PF08088.3-0	PS60019	1	0.446808510638298	1	21.0	21.0	47.0	21.0	0.9503567181926278	2.0
PF01270.8-3	PS00812	0.0759493670886076	0.857142857142857	1	12.0	158.0	14.0	12.0	3.4163034931342992E-18	12.0
PF09285.2-0	PS01275	0.487603305785124	0.648351648351648	1	354.0	726.0	546.0	354.0	0.0	354.0
PF01237.9-3	PS01013	0.0919282511210762	0.836734693877551	1	41.0	446.0	49.0	41.0	2.094926177390866E-66	41.0
PF00067.13-7	PS00086	0.0969556180462159	0.895033860045147	1	793.0	8179.0	886.0	793.0	0.0	338.0
PF00316.11-5	PS00124	0.11228813559322	0.913793103448276	1	53.0	472.0	58.0	53.0	1.4521848097551933E-52	53.0
PF01025.10-3	PS01071	0.397946084724005	0.786802030456853	1	310.0	779.0	394.0	310.0	1.2467450213645779E-169	307.0
PF00393.10-2	PS00461	0.0625	0.982142857142857	1	55.0	880.0	56.0	55.0	5.4483431189268424E-86	53.0
PF00905.13-1	PS00337	0.00403124212648022	1	1	16.0	3969.0	16.0	16.0	1.2889920486244915E-24	16.0
PF07478.4-4	PS00844	0.327291037260826	0.698924731182796	1	325.0	993.0	465.0	325.0	2.138718813619E-311	316.0
PF01459.13-7	PS00558	0.131274131274131	0.918918918918919	1	34.0	259.0	37.0	34.0	1.899234074440081E-38	34.0
PF00291.16-1	PS00901	0.0147124386981721	0.956521739130435	1	66.0	4486.0	69.0	66.0	8.790785553885777E-85	65.0
PF00291.16-1	PS00165	0.028979045920642	0.702702702702703	1	130.0	4486.0	185.0	130.0	1.5634528468890285E-165	128.0
PF01276.11-4	PS00703	0.0330396475770925	0.9375	1	15.0	454.0	16.0	15.0	1.8819142695223664E-25	15.0
PF02065.9-6	PS00512	0.0742857142857143	0.896551724137931	1	26.0	350.0	29.0	26.0	1.0028839671990804E-33	26.0
PF01142.9-2	PS01268	0.35472972972973	0.729166666666667	1	105.0	296.0	144.0	105.0	3.8854205440619525E-141	105.0
PF01175.9-5	PS01233	0.32046332046332	0.709401709401709	1	83.0	259.0	117.0	83.0	5.4849446040130946E-89	83.0
PF00933.12-7	PS00775	0.0528301886792453	0.752688172043011	1	70.0	1325.0	93.0	70.0	5.9131588031484107E-95	70.0
PF02882.10-5	PS00767	0.434394904458599	0.540412044374009	1	341.0	785.0	631.0	341.0	0.0	335.0
PF02729.12-0	PS00097	0.439888811674774	0.721778791334094	1	633.0	1439.0	877.0	633.0	0.0	296.0
PF00022.10-5	PS00432	0.0707485936823886	0.825757575757576	1	327.0	4622.0	396.0	327.0	1.9643385316082538E-275	316.0
PF00300.13-0	PS00175	0.0825596816976127	0.667560321715818	1	249.0	3016.0	373.0	249.0	0.0	238.0
PF00227.17-0	PS00854	0.059650824442289	0.931818181818182	1	123.0	2062.0	132.0	123.0	2.6043054880200957E-69	121.0
PF00227.17-1	PS00854	0.059650824442289	0.931818181818182	1	123.0	2062.0	132.0	123.0	3.6406154604872736E-68	121.0
PF01197.9-0	PS01143	0.532773109243697	0.778869778869779	1	317.0	595.0	407.0	317.0	1.2659133251066172E-131	312.0
PF01053.11-8	PS00868	0.0204313280363224	0.9	1	36.0	1762.0	40.0	36.0	5.365907437663884E-30	34.0
PF01464.11-0	PS00922	0.0286986640277091	0.698795180722892	1	58.0	2021.0	83.0	58.0	1.6178715708457416E-49	57.0
PF01464.11-1	PS00922	0.0286986640277091	0.698795180722892	1	58.0	2021.0	83.0	58.0	4.541638643669066E-47	57.0
PF01564.8-3	PS01330	0.187713310580205	0.6875	1	110.0	586.0	160.0	110.0	7.992892111242961E-79	110.0
PF01652.9-2	PS00813	0.11744966442953	0.813953488372093	1	35.0	298.0	43.0	35.0	5.165099414888388E-37	35.0
PF01040.9-0	PS00943	0.214985590778098	0.56006006006006	1	373.0	1735.0	666.0	373.0	0.0	286.0
PF00957.12-0	PS00417	0.129310344827586	0.72289156626506	1	60.0	464.0	83.0	60.0	2.771456897933719E-27	60.0
PF01228.12-1	PS00850	0.106884057971014	0.702380952380952	1	59.0	552.0	84.0	59.0	2.244322842025309E-62	59.0
PF01139.8-0	PS01288	0.0534591194968553	0.944444444444444	1	17.0	318.0	18.0	17.0	7.305787515440101E-22	17.0
PF00328.13-0	PS00616	0.0714285714285714	0.791044776119403	1	53.0	742.0	67.0	53.0	3.9540878249711333E-75	52.0
PF04055.12-0	PS01305	0.0173983410884078	0.677165354330709	1	172.0	9886.0	254.0	172.0	9.260070202868212E-245	169.0
PF04055.12-0	PS01087	0.00293344123002225	0.805555555555556	1	29.0	9886.0	36.0	29.0	9.013029602236909E-30	28.0
PF04055.12-0	PS01278	0.00788994537730123	0.975	1	78.0	9886.0	80.0	78.0	2.3110016394669357E-100	78.0
PF01015.9-1	PS01191	0.205741626794258	0.671875	1	43.0	209.0	64.0	43.0	4.44957568113544E-54	43.0
PF01293.11-8	PS00532	0.412650602409639	0.67156862745098	1	137.0	332.0	204.0	137.0	4.834816424202579E-133	134.0
PF01980.7-1	PS01318	0.0546075085324232	1	1	16.0	293.0	16.0	16.0	4.772005020306407E-13	15.0
PF01152.12-3	PS01213	0.0454545454545455	1	1	16.0	352.0	16.0	16.0	1.16282709331869E-14	16.0
PF01146.8-1	PS01210	0.544776119402985	0.924050632911392	1	73.0	134.0	79.0	73.0	6.683580164912235E-90	73.0
PF05374.3-0	PS60013	1	0.4	1	4.0	4.0	10.0	4.0	0.049763313609467466	2.0
PF00666.8-0	PS00946	0.55421686746988	0.851851851851852	1	46.0	83.0	54.0	46.0	2.86631134956515E-50	45.0
PF00666.8-2	PS00947	0.590361445783133	0.907407407407407	1	49.0	83.0	54.0	49.0	1.8102229622993992E-36	48.0
PF00203.12-1	PS00323	0.519922254616132	0.763195435092725	1	535.0	1029.0	701.0	535.0	2.5454254059974803E-273	531.0
PF00087.12-1	PS00272	0.845744680851064	0.832460732984293	1	318.0	376.0	382.0	318.0	1.53035728207904E-125	316.0
PF00489.8-2	PS00254	0.365591397849462	0.971428571428571	1	34.0	93.0	35.0	34.0	1.3025278512656067E-27	33.0
PF00489.8-3	PS00254	0.365591397849462	0.971428571428571	1	34.0	93.0	35.0	34.0	2.30718406433451E-28	33.0
PF01163.13-2	PS01245	0.0339425587467363	0.8125	1	13.0	383.0	16.0	13.0	5.314410000000011E-19	12.0
PF00416.13-2	PS00646	0.498956158663883	0.751572327044025	1	478.0	958.0	636.0	478.0	1.0219692536244397E-210	467.0
PF01122.10-6	PS00468	0.323529411764706	1	1	11.0	34.0	11.0	11.0	1.7864242338403203E-19	11.0
PF01095.10-3	PS00503	0.0669745958429561	0.90625	1	29.0	433.0	32.0	29.0	1.8226556211761825E-19	29.0
PF00195.10-4	PS00441	0.125111706881144	0.96551724137931	1	140.0	1119.0	145.0	140.0	5.07601506751109E-121	134.0
PF00286.11-2	PS00418	0.0363372093023256	1	1	25.0	688.0	25.0	25.0	1.7513188425461754E-17	25.0
PF01252.9-1	PS00855	0.342019543973941	0.719178082191781	1	210.0	614.0	292.0	210.0	3.1426688469639495E-169	208.0
PF02112.6-0	PS00607	0.136363636363636	1	1	6.0	44.0	6.0	6.0	3.1755682491274956E-9	6.0
PF01087.13-1	PS00117	0.0615384615384615	1	1	16.0	260.0	16.0	16.0	9.174678440251254E-21	16.0
PF00447.8-2	PS00434	0.115591397849462	0.895833333333333	1	43.0	372.0	48.0	43.0	4.486142524339454E-43	42.0
PF00252.9-0	PS00701	0.303840877914952	0.676335877862595	1	443.0	1458.0	655.0	443.0	5.0799169746111994E-203	439.0
PF00252.9-0	PS01257	0.0425240054869684	0.805194805194805	1	62.0	1458.0	77.0	62.0	1.8638751871247604E-30	58.0
PF00290.11-1	PS00167	0.401709401709402	0.721227621483376	1	282.0	702.0	391.0	282.0	7.637009170867421E-212	280.0
PF01215.10-3	PS00848	0.0978260869565217	0.642857142857143	1	9.0	92.0	14.0	9.0	9.153419186357857E-8	9.0
PF00819.8-0	PS00459	0.9375	0.9375	1	15.0	16.0	16.0	15.0	0.0860252361437869	5.0
PF05039.3-0	PS60024	0.453488372093023	0.8125	1	39.0	86.0	48.0	39.0	4.970560156608275E-21	39.0
PF01177.13-2	PS00923	0.121110176619008	0.553846153846154	1	144.0	1189.0	260.0	144.0	3.4218201347944544E-206	142.0
PF00491.12-2	PS00147	0.150341685649203	0.758620689655172	1	132.0	878.0	174.0	132.0	9.51531113570315E-153	131.0
PF00491.12-3	PS00148	0.154897494305239	0.781609195402299	1	136.0	878.0	174.0	136.0	1.2785134851996713E-167	133.0
PF00491.12-6	PS01053	0.109339407744875	0.581818181818182	1	96.0	878.0	165.0	96.0	8.25167977478803E-92	95.0
PF00131.11-1	PS00203	0.421602787456446	0.9453125	1	121.0	287.0	128.0	121.0	9.011285981175876E-58	120.0
PF05196.4-0	PS00619	0.333333333333333	1	1	14.0	42.0	14.0	14.0	7.304903442215437E-12	14.0
PF05196.4-1	PS00619	0.333333333333333	1	1	14.0	42.0	14.0	14.0	2.066062767197766E-12	14.0
PF05196.4-2	PS00620	0.333333333333333	1	1	14.0	42.0	14.0	14.0	4.521649842213347E-12	14.0
PF08117.2-0	PS60010	0.428571428571429	1	1	3.0	7.0	3.0	3.0	0.9111570247933884	2.0
PF08117.2-1	PS60010	0.428571428571429	1	1	3.0	7.0	3.0	3.0	0.7575445816186557	2.0
PF01642.13-7	PS00544	0.0440835266821346	0.95	1	19.0	431.0	20.0	19.0	6.058582025035153E-25	19.0
PF04879.7-0	PS00551	0.0571783716594158	0.571428571428571	1	92.0	1609.0	161.0	92.0	3.0627263347029084E-138	91.0
PF00270.20-3	PS00039	0.0750289017341041	0.574844995571302	1	649.0	8650.0	1129.0	649.0	0.0	210.0
PF01494.10-3	PS01304	0.00469483568075117	0.727272727272727	1	8.0	1704.0	11.0	8.0	5.040951611649445E-7	8.0
PF00452.10-0	PS01080	0.154411764705882	0.792452830188679	1	42.0	272.0	53.0	42.0	1.140359451247668E-39	42.0
PF00452.10-1	PS01258	0.143382352941176	0.672413793103448	1	39.0	272.0	58.0	39.0	4.7844866694138745E-50	39.0
PF00105.9-0	PS00031	0.173804573804574	0.945701357466063	1	418.0	2405.0	442.0	418.0	0.0	263.0
PF00333.11-0	PS00585	0.55030303030303	0.756666666666667	1	454.0	825.0	600.0	454.0	5.253343042577E-310	440.0
PF00343.11-16	PS00102	0.0707236842105263	0.934782608695652	1	43.0	608.0	46.0	43.0	1.0396016589885506E-44	43.0
PF00246.15-1	PS00132	0.060790273556231	0.731707317073171	1	60.0	987.0	82.0	60.0	2.929320820088854E-66	57.0
PF01247.9-2	PS01105	0.186440677966102	0.956521739130435	1	22.0	118.0	23.0	22.0	1.0288026647522468E-13	22.0
PF00358.11-2	PS00371	0.066358024691358	0.955555555555556	1	43.0	648.0	45.0	43.0	9.918541185217947E-33	42.0
PF00557.15-2	PS01202	0.00840336134453781	0.92	1	23.0	2737.0	25.0	23.0	3.795067917572159E-21	22.0
PF00557.15-5	PS00491	0.0339788089148703	0.794871794871795	1	93.0	2737.0	117.0	93.0	9.916051820288938E-137	93.0
PF00557.15-5	PS00680	0.0175374497625137	0.905660377358491	1	48.0	2737.0	53.0	48.0	3.1876643251393797E-53	48.0
PF01195.10-0	PS01195	0.555008210180624	0.653771760154739	1	338.0	609.0	517.0	338.0	6.109767732889429E-287	337.0
PF01195.10-3	PS01196	0.535303776683087	0.631782945736434	0.987878787878788	326.0	609.0	516.0	330.0	0.0	263.0
PF01632.10-0	PS00936	0.664930555555556	0.702752293577982	1	383.0	576.0	545.0	383.0	2.1415286968047226E-122	373.0
PF00837.8-1	PS01205	0.414285714285714	0.935483870967742	1	29.0	70.0	31.0	29.0	4.796839561687129E-29	29.0
PF01019.12-6	PS00462	0.0222222222222222	0.6	1	18.0	810.0	30.0	18.0	5.6584098542589376E-24	15.0
PF01667.8-1	PS01168	0.25	0.823529411764706	1	42.0	168.0	51.0	42.0	2.4568735943019093E-8	40.0
PF05353.2-0	PS60018	0.857142857142857	0.857142857142857	1	6.0	7.0	7.0	6.0	0.38235294117647056	1.0
PF00380.10-1	PS00360	0.489467162329616	0.765503875968992	1	395.0	807.0	516.0	395.0	7.790329280125384E-267	354.0
PF01183.11-0	PS00953	0.0303030303030303	1	1	11.0	363.0	11.0	11.0	5.992498661201079E-10	11.0
PF01183.11-1	PS00953	0.0303030303030303	1	1	11.0	363.0	11.0	11.0	2.0710211858984283E-10	11.0
PF00275.11-6	PS00104	0.180894308943089	0.65281173594132	1	267.0	1476.0	409.0	267.0	0.0	220.0
PF00275.11-2	PS00885	0.195121951219512	0.732824427480916	0.996539792387543	288.0	1476.0	393.0	289.0	0.0	240.0
PF01282.10-2	PS00529	0.251612903225806	0.684210526315789	1	39.0	155.0	57.0	39.0	1.4517892290032409E-27	39.0
PF01299.8-6	PS00311	0.15	0.923076923076923	1	12.0	80.0	13.0	12.0	3.6161209605917723E-13	12.0
PF02836.8-3	PS00608	0.0536912751677852	0.888888888888889	1	32.0	596.0	36.0	32.0	2.5010358557892878E-56	32.0
PF00556.11-0	PS00968	0.14027149321267	0.939393939393939	1	31.0	221.0	33.0	31.0	6.730050333945143E-12	29.0
PF00556.11-0	PS00969	0.149321266968326	0.916666666666667	1	33.0	221.0	36.0	33.0	0.002281000891035099	26.0
PF00556.11-1	PS00968	0.14027149321267	0.939393939393939	1	31.0	221.0	33.0	31.0	6.730050333945143E-12	29.0
PF00225.14-5	PS00411	0.091941590048675	0.876288659793814	1	170.0	1849.0	194.0	170.0	4.806220488407658E-279	165.0
PF00729.9-1	PS00555	0.042483660130719	0.928571428571429	1	13.0	306.0	14.0	13.0	1.9792825799411693E-13	13.0
PF00211.11-4	PS00452	0.0516431924882629	0.8	0.977777777777778	88.0	1704.0	110.0	90.0	1.3625833234524696E-132	88.0
PF00106.16-3	PS00061	0.0249269288038383	0.611637347767253	0.963752665245203	452.0	18133.0	739.0	469.0	0.0	379.0
PF00251.11-0	PS00609	0.0728862973760933	0.746268656716418	1	50.0	686.0	67.0	50.0	1.1772542488703626E-49	48.0
PF00795.13-0	PS00920	0.00679694137638063	0.941176470588235	1	16.0	2354.0	17.0	16.0	2.3864747990995345E-21	15.0
PF00795.13-3	PS01227	0.008071367884452	0.678571428571429	1	19.0	2354.0	28.0	19.0	2.535914437677729E-22	19.0
PF00795.13-3	PS00921	0.00509770603228547	0.857142857142857	1	12.0	2354.0	14.0	12.0	1.0885583829693453E-17	11.0
PF01165.11-0	PS01181	0.516504854368932	0.556485355648536	1	266.0	515.0	478.0	266.0	2.033513213776189E-90	263.0
PF00103.11-1	PS00266	0.225385527876631	0.85972850678733	1	190.0	843.0	221.0	190.0	1.3837890937952223E-126	187.0
PF00103.11-3	PS00338	0.230130486358244	0.832618025751073	1	194.0	843.0	233.0	194.0	3.439688233818512E-173	190.0
PF00159.9-0	PS00265	0.686440677966102	0.835051546391753	1	81.0	118.0	97.0	81.0	1.2971315678067372E-21	81.0
PF00232.9-0	PS00653	0.0598503740648379	0.808988764044944	0.972972972972973	72.0	1203.0	89.0	74.0	2.88833623051864E-81	73.0
PF00348.8-1	PS00723	0.0420765027322404	0.916666666666667	1	77.0	1830.0	84.0	77.0	7.080058997121396E-63	75.0
PF00348.8-4	PS00444	0.0426229508196721	0.951219512195122	1	78.0	1830.0	82.0	78.0	1.9433442521095818E-112	78.0
PF02070.6-0	PS00967	0.461538461538462	0.857142857142857	1	12.0	26.0	14.0	12.0	1.3195118278755209E-8	6.0
PF00656.13-2	PS01121	0.0650510204081633	0.82258064516129	1	51.0	784.0	62.0	51.0	2.809359428936963E-69	51.0
PF00656.13-3	PS01122	0.0714285714285714	1	1	56.0	784.0	56.0	56.0	9.684330338445968E-80	56.0
PF00827.8-0	PS01194	0.322429906542056	0.851851851851852	1	69.0	214.0	81.0	69.0	5.00014740268252E-50	67.0
PF00472.11-0	PS00745	0.318915429309232	0.748484848484849	1	494.0	1549.0	660.0	494.0	0.0	381.0
PF01790.9-3	PS01311	0.431496062992126	0.70076726342711	1	274.0	635.0	391.0	274.0	1.0230448950846854E-248	272.0
PF00344.11-0	PS00755	0.134090909090909	0.983333333333333	1	118.0	880.0	120.0	118.0	1.85119555265174E-151	117.0
PF00344.11-2	PS00756	0.128409090909091	0.949579831932773	1	113.0	880.0	119.0	113.0	2.6234365782865276E-126	112.0
PF00372.10-3	PS00210	0.133928571428571	0.542168674698795	1	45.0	336.0	83.0	45.0	7.529556513240333E-60	44.0
PF00485.9-3	PS00567	0.0130293159609121	0.8	1	16.0	1228.0	20.0	16.0	4.2617346243278453E-20	16.0
PF01512.8-4	PS00644	0.0369487485101311	0.837837837837838	1	31.0	839.0	37.0	31.0	2.172572048213258E-30	31.0
PF00854.12-0	PS01022	0.0295983086680761	0.756756756756757	1	28.0	946.0	37.0	28.0	5.347013946417477E-37	28.0
PF00854.12-2	PS01023	0.0359408033826638	0.790697674418605	1	34.0	946.0	43.0	34.0	5.230064726743089E-53	34.0
PF00136.12-3	PS00116	0.0543909348441926	0.623376623376623	1	96.0	1765.0	154.0	96.0	1.4096254085451735E-179	95.0
PF00710.11-2	PS00917	0.0893169877408056	0.910714285714286	1	51.0	571.0	56.0	51.0	2.4552774237514456E-62	51.0
PF01135.10-2	PS01279	0.107544141252006	0.720430107526882	1	67.0	623.0	93.0	67.0	5.048817385428427E-33	67.0
PF00462.15-0	PS00195	0.0350282485875706	0.584905660377358	1	62.0	1770.0	106.0	62.0	2.6735887714097476E-41	61.0
PF00121.9-3	PS00171	0.339728217426059	0.779816513761468	1	425.0	1251.0	545.0	425.0	0.0	252.0
PF00009.18-1	PS00301	0.120498148771457	0.744902205576363	1	1790.0	14855.0	2403.0	1790.0	0.0	303.0
PF00554.13-0	PS01204	0.102222222222222	0.638888888888889	1	23.0	225.0	36.0	23.0	1.2218384682264498E-26	23.0
PF00815.11-2	PS00611	0.375420875420875	0.978070175438597	1	223.0	594.0	228.0	223.0	7.607196986316757E-235	220.0
PF00815.11-3	PS00611	0.375420875420875	0.978070175438597	1	223.0	594.0	228.0	223.0	7.024311116383188E-216	216.0
PF01294.9-1	PS01104	0.19047619047619	0.96551724137931	1	28.0	147.0	29.0	28.0	1.2229352091492004E-13	24.0
PF01216.8-0	PS00863	0.30952380952381	0.928571428571429	1	13.0	42.0	14.0	13.0	3.928574602150244E-19	11.0
PF01272.10-2	PS00830	0.16647791619479	0.628205128205128	1	147.0	883.0	234.0	147.0	1.5150470817199184E-143	147.0
PF00742.10-1	PS01042	0.04099560761347	0.96551724137931	1	28.0	683.0	29.0	28.0	8.36972255297847E-30	27.0
PF00171.13-4	PS00687	0.0548372020563951	0.549141965678627	1	352.0	6419.0	641.0	352.0	0.0	281.0
PF00171.13-5	PS00070	0.0518772394453965	0.55685618729097	1	333.0	6419.0	598.0	333.0	0.0	208.0
PF05980.3-0	PS60015	0.5	1	1	14.0	28.0	14.0	14.0	1.0	14.0
PF01741.9-0	PS01327	0.465425531914894	0.66793893129771	1	175.0	376.0	262.0	175.0	4.778626725593304E-45	171.0
PF07742.3-0	PS00960	0.169491525423729	0.952380952380952	1	20.0	118.0	21.0	20.0	9.378959722687154E-20	20.0
PF07742.3-1	PS01203	0.169491525423729	0.952380952380952	1	20.0	118.0	21.0	20.0	5.480252815068577E-20	20.0
PF00871.8-0	PS01075	0.295454545454545	0.759124087591241	1	208.0	704.0	274.0	208.0	4.880423443468E-311	207.0
PF00871.8-5	PS01076	0.284090909090909	0.72202166064982	1	200.0	704.0	277.0	200.0	9.094189319160743E-169	200.0
PF00283.10-0	PS00537	0.355128205128205	0.905228758169935	1	277.0	780.0	306.0	277.0	3.75916863398679E-63	276.0
PF01256.8-1	PS01049	0.0173913043478261	0.666666666666667	1	10.0	575.0	15.0	10.0	7.043453084021885E-17	10.0
PF01256.8-5	PS01050	0.0191304347826087	0.733333333333333	1	11.0	575.0	15.0	11.0	7.145050986422584E-16	11.0
PF01214.9-2	PS01101	0.173913043478261	1	1	36.0	207.0	36.0	36.0	4.5221975650267675E-28	36.0
PF01185.9-4	PS00956	0.103896103896104	0.888888888888889	1	16.0	154.0	18.0	16.0	2.328306436538698E-10	16.0
PF00812.8-2	PS01299	0.243478260869565	0.933333333333333	1	28.0	115.0	30.0	28.0	1.1692275588162464E-25	28.0
PF01753.9-0	PS01360	0.110516934046346	0.885714285714286	1	62.0	561.0	70.0	62.0	7.624743959304583E-51	58.0
PF01753.9-1	PS01360	0.10873440285205	0.871428571428571	0.983870967741935	61.0	561.0	70.0	62.0	3.857828888703172E-49	58.0
PF00410.10-3	PS00053	0.604095563139932	0.695937090432503	1	531.0	879.0	763.0	531.0	0.0	411.0
PF06357.2-0	PS60016	1	0.666666666666667	1	8.0	8.0	12.0	8.0	0.01002259575761855	8.0
PF00329.10-0	PS00542	0.0655957161981258	0.73134328358209	1	49.0	747.0	67.0	49.0	6.456379968743956E-31	49.0
PF01180.12-1	PS00911	0.2894438138479	0.712290502793296	1	255.0	881.0	358.0	255.0	2.778339588957E-309	254.0
PF01180.12-2	PS00911	0.2894438138479	0.712290502793296	1	255.0	881.0	358.0	255.0	1.795241971186668E-298	254.0
PF01180.12-8	PS00912	0.276958002270148	0.664850136239782	1	244.0	881.0	367.0	244.0	1.0478984652498598E-207	241.0
PF03900.6-0	PS00533	0.413675213675214	0.718100890207715	1	242.0	585.0	337.0	242.0	4.3228595E-317	242.0
PF00884.14-6	PS00523	0.0257907542579075	0.868852459016393	1	53.0	2055.0	61.0	53.0	2.993819177829278E-74	53.0
PF00884.14-7	PS00149	0.0214111922141119	0.733333333333333	0.956521739130435	44.0	2055.0	60.0	46.0	7.997380328403895E-58	46.0
PF00350.14-0	PS00410	0.10056657223796	0.876543209876543	1	71.0	706.0	81.0	71.0	1.1757872624112855E-78	70.0
PF01262.12-0	PS00837	0.042875157629256	0.871794871794872	1	34.0	793.0	39.0	34.0	1.734718649169241E-39	34.0
PF05201.6-1	PS00747	0.633620689655172	0.669703872437358	1	294.0	464.0	439.0	294.0	0.0	251.0
PF01267.8-4	PS00749	0.4921875	0.954545454545455	1	63.0	128.0	66.0	63.0	4.2072165958072806E-72	63.0
PF00156.18-1	PS00103	0.138202649480845	0.528405201916496	1	772.0	5586.0	1461.0	772.0	0.0	339.0
PF00311.8-19	PS00393	0.150644202180377	0.779487179487179	1	152.0	1009.0	195.0	152.0	6.516893800507755E-221	152.0
PF00311.8-4	PS00781	0.151635282457879	0.784615384615385	1	153.0	1009.0	195.0	153.0	2.837967505856748E-267	153.0
PF01278.11-2	PS00834	0.127659574468085	1	1	6.0	47.0	6.0	6.0	9.745954260828423E-11	6.0
PF01278.11-4	PS00835	0.127659574468085	1	1	6.0	47.0	6.0	6.0	2.7050220980891203E-7	6.0
PF00753.18-1	PS00743	0.002854996243426	0.95	1	19.0	6655.0	20.0	19.0	4.6876246369340795E-23	19.0
PF00080.11-0	PS00087	0.156043956043956	0.689320388349515	1	142.0	910.0	206.0	142.0	2.1774949855286703E-121	137.0
PF00080.11-4	PS00332	0.164835164835165	0.837988826815642	1	150.0	910.0	179.0	150.0	8.114036646607822E-170	148.0
PF00889.10-0	PS01127	0.641109298531811	0.708108108108108	1	393.0	613.0	555.0	393.0	0.0	296.0
PF00450.13-4	PS00131	0.1004243281471	0.682692307692308	1	71.0	707.0	104.0	71.0	1.1397044439819347E-70	68.0
PF00221.10-8	PS00488	0.233137829912023	0.779411764705882	1	159.0	682.0	204.0	159.0	6.70519700488521E-182	159.0
PF07521.3-1	PS01292	0.0235955056179775	0.6	1	21.0	890.0	35.0	21.0	4.724957518216097E-25	20.0
PF05362.4-2	PS01046	0.0642002176278564	0.855072463768116	1	59.0	919.0	69.0	59.0	3.699252076435373E-84	57.0
PF00625.12-0	PS00856	0.387628865979381	0.926108374384236	1	376.0	970.0	406.0	376.0	0.0	348.0
PF07945.2-0	PS60020	1	0.75	1	3.0	3.0	4.0	3.0	1.0	3.0
PF08086.2-0	PS60026	1	1	1	25.0	25.0	25.0	25.0	1.0	25.0
PF00459.16-2	PS00629	0.0504854368932039	0.829787234042553	1	78.0	1545.0	94.0	78.0	1.112584920114575E-74	78.0
PF00459.16-6	PS00630	0.0504854368932039	0.821052631578947	1	78.0	1545.0	95.0	78.0	6.7099424977093E-99	76.0
PF00453.9-0	PS00937	0.570048309178744	0.746835443037975	1	472.0	828.0	632.0	472.0	0.0	382.0
PF01306.10-1	PS00896	0.1	0.833333333333333	1	5.0	50.0	6.0	5.0	5.69496007930339E-9	5.0
PF01306.10-6	PS00897	0.1	0.833333333333333	1	5.0	50.0	6.0	5.0	7.897157818718275E-8	5.0
PF00258.16-0	PS00201	0.0279937791601866	0.782608695652174	1	54.0	1929.0	69.0	54.0	2.836826024261856E-52	52.0
PF01170.9-1	PS01261	0.0264084507042254	1	1	15.0	568.0	15.0	15.0	7.382325963329068E-22	14.0
PF01227.13-1	PS00860	0.167179487179487	0.631782945736434	1	163.0	975.0	258.0	163.0	6.123323741726075E-167	160.0
PF00381.10-0	PS00369	0.0871261378413524	0.817073170731707	0.985294117647059	67.0	769.0	82.0	68.0	9.399880756379281E-65	67.0
PF00381.10-1	PS00589	0.0871261378413524	0.544715447154472	0.985294117647059	67.0	769.0	123.0	68.0	2.169747412411023E-40	68.0
PF00217.10-4	PS00112	0.108072916666667	0.783018867924528	0.976470588235294	83.0	768.0	106.0	85.0	2.2304998035695574E-81	85.0
PF00924.9-1	PS01246	0.0110935023771791	1	1	21.0	1893.0	21.0	21.0	6.702803117979912E-19	21.0
PF00924.9-2	PS01246	0.0110935023771791	1	1	21.0	1893.0	21.0	21.0	1.9376150387414644E-18	21.0
PF00691.11-1	PS01068	0.0178010471204188	0.82258064516129	1	51.0	2865.0	62.0	51.0	1.6837806459124982E-26	49.0
PF07859.4-0	PS01173	0.0130192188468692	0.567567567567568	1	21.0	1613.0	37.0	21.0	9.626030061885314E-27	21.0
PF07859.4-2	PS01174	0.0198388096714197	0.842105263157895	1	32.0	1613.0	38.0	32.0	2.0275842869713397E-47	32.0
PF00082.13-1	PS00137	0.0455580865603645	0.714285714285714	1	120.0	2634.0	168.0	120.0	5.473798046129708E-174	120.0
PF00082.13-7	PS00138	0.0474563401670463	0.748502994011976	1	125.0	2634.0	167.0	125.0	1.4454711352469284E-161	115.0
PF02950.8-1	PS60004	0.0690376569037657	0.611111111111111	1	33.0	478.0	54.0	33.0	2.539037704423223E-13	32.0
PF02950.8-1	PS60027	0.0167364016736402	0.571428571428571	1	8.0	478.0	14.0	8.0	3.805444016103073E-8	8.0
PF01291.8-6	PS00590	0.285714285714286	1	1	8.0	28.0	8.0	8.0	5.010169110688842E-10	8.0
PF01219.10-0	PS01069	0.032994923857868	1	1	13.0	394.0	13.0	13.0	2.0086850512602242E-9	13.0
PF00480.11-3	PS01125	0.0423940149625935	0.641509433962264	0.957746478873239	68.0	1604.0	106.0	71.0	6.796095876250904E-67	68.0
PF02083.6-0	PS00984	0.62962962962963	0.894736842105263	1	17.0	27.0	19.0	17.0	2.469400930971977E-13	11.0
PF00041.12-0	PS01352	0.00938967136150235	0.842105263157895	0.96969696969697	32.0	3408.0	38.0	33.0	3.8317064683241822E-25	33.0
PF01777.9-1	PS01107	0.186991869918699	0.92	1	23.0	123.0	25.0	23.0	8.209933136784901E-21	23.0
PF02826.10-3	PS00671	0.0649717514124294	0.65017667844523	1	184.0	2832.0	283.0	184.0	4.7303407342369794E-169	180.0
PF02063.8-0	PS00826	0.384615384615385	1	1	10.0	26.0	10.0	10.0	6.641366748315539E-5	10.0
PF02063.8-2	PS00827	0.384615384615385	1	1	10.0	26.0	10.0	10.0	4.417042910884437E-8	10.0
PF03446.6-0	PS00895	0.0113421550094518	0.6	1	24.0	2116.0	40.0	24.0	1.3720250404230347E-29	23.0
PF02223.8-3	PS01331	0.332	0.573732718894009	1	249.0	750.0	434.0	249.0	6.367188859941981E-299	249.0
PF00636.17-0	PS00517	0.301507537688442	0.744416873449132	0.986842105263158	300.0	995.0	403.0	304.0	0.0	258.0
PF00448.13-5	PS00300	0.0609605911330049	0.664429530201342	1	99.0	1624.0	149.0	99.0	2.0284361632504193E-125	99.0
PF01092.10-0	PS00578	0.288557213930348	0.734177215189873	1	58.0	201.0	79.0	58.0	3.7411591327902065E-35	54.0
PF00325.11-0	PS00042	0.0361648444070648	0.614285714285714	1	43.0	1189.0	70.0	43.0	5.906028351876022E-45	43.0
PF01196.10-1	PS01167	0.562009419152276	0.656880733944954	1	358.0	637.0	545.0	358.0	6.46406288273085E-236	358.0
PF00821.9-4	PS00505	0.0918836140888208	0.8	1	60.0	653.0	75.0	60.0	2.2321569783057945E-88	60.0
PF00572.9-2	PS00783	0.336272040302267	0.527667984189723	0.970909090909091	267.0	794.0	506.0	275.0	3.6488820771747227E-194	270.0
PF09364.1-4	PS60002	0.165094339622642	0.972222222222222	1	35.0	212.0	36.0	35.0	5.052060937141828E-43	35.0
PF00864.10-6	PS01212	0.141891891891892	1	1	21.0	148.0	21.0	21.0	7.553664449480969E-25	21.0
PF00833.9-2	PS00712	0.352941176470588	0.794117647058823	1	54.0	153.0	68.0	54.0	1.391456845260155E-21	54.0
PF00398.11-1	PS01131	0.427995971802618	0.78125	1	425.0	993.0	544.0	425.0	0.0	351.0
PF00398.11-2	PS01131	0.409869083585096	0.748161764705882	0.957647058823529	407.0	993.0	544.0	425.0	0.0	359.0
PF01264.12-5	PS00788	0.576859504132231	0.684313725490196	1	349.0	605.0	510.0	349.0	0.0	293.0
PF01264.12-9	PS00789	0.553719008264463	0.653021442495127	1	335.0	605.0	513.0	335.0	0.0	274.0
PF00574.14-1	PS00381	0.343623070674249	0.648773006134969	1	423.0	1231.0	652.0	423.0	0.0	413.0
PF00574.14-2	PS00382	0.398050365556458	0.75968992248062	1	490.0	1231.0	645.0	490.0	0.0	346.0
PF01223.14-1	PS01070	0.0317848410757946	0.764705882352941	1	13.0	409.0	17.0	13.0	3.819665833825894E-20	13.0
PF01679.8-0	PS01309	0.157676348547718	0.974358974358974	1	38.0	241.0	39.0	38.0	7.887994321305687E-21	37.0
PF00451.10-0	PS01138	0.876543209876543	0.62280701754386	1	71.0	81.0	114.0	71.0	1.354069921113966E-6	61.0
PF01655.9-0	PS00580	0.275862068965517	0.933333333333333	1	56.0	203.0	60.0	56.0	6.889775520325357E-41	55.0
PF00206.11-5	PS00163	0.206593406593407	0.740157480314961	1	470.0	2275.0	635.0	470.0	0.0	247.0
PF00463.12-3	PS00161	0.0753323485967504	0.796875	1	51.0	677.0	64.0	51.0	7.2415920158692755E-34	42.0
PF00722.12-2	PS01034	0.0555555555555556	0.544303797468354	1	43.0	774.0	79.0	43.0	1.2998682562062055E-40	43.0
PF00457.8-0	PS00776	0.126811594202899	1	1	35.0	276.0	35.0	35.0	6.217795021990207E-29	35.0
PF00457.8-3	PS00777	0.123188405797101	0.85	1	34.0	276.0	40.0	34.0	1.3476252144556044E-39	34.0
PF01088.12-4	PS00140	0.0590405904059041	0.615384615384615	1	16.0	271.0	26.0	16.0	5.410294327475198E-19	16.0
PF00605.8-1	PS00601	0.136792452830189	1	1	29.0	212.0	29.0	29.0	2.3185560917083454E-28	29.0
PF00147.9-4	PS00514	0.0701071080817916	0.580645161290323	1	72.0	1027.0	124.0	72.0	4.4115680274659904E-93	71.0
PF00166.12-0	PS00681	0.332155477031802	0.717557251908397	0.994708994708995	376.0	1132.0	524.0	378.0	9.930982788657278E-185	374.0
PF00166.12-1	PS00681	0.333922261484099	0.721374045801527	1	378.0	1132.0	524.0	378.0	9.930982788657278E-185	374.0
PF00702.17-0	PS00154	0.0339542103220799	0.862068965517241	1	350.0	10308.0	406.0	350.0	0.0	180.0
PF00324.12-1	PS00218	0.015008576329331	0.679611650485437	0.972222222222222	70.0	4664.0	103.0	72.0	5.364821614010986E-81	71.0
PF00324.12-12	PS00218	0.0152229845626072	0.689320388349515	0.986111111111111	71.0	4664.0	103.0	72.0	1.467944495909882E-80	71.0
PF01204.9-0	PS00927	0.24	0.827586206896552	1	48.0	200.0	58.0	48.0	2.0436306696077165E-69	48.0
PF01204.9-7	PS00928	0.24	0.827586206896552	1	48.0	200.0	58.0	48.0	8.034656050019664E-86	48.0
PF01134.13-3	PS01281	0.484458735262594	0.589308996088657	1	452.0	933.0	767.0	452.0	0.0	250.0
PF01190.8-0	PS00925	0.0695652173913043	0.888888888888889	1	8.0	115.0	9.0	8.0	2.481876891653169E-11	8.0
PF00178.13-1	PS00346	0.166044776119403	0.898989898989899	1	89.0	536.0	99.0	89.0	1.8078261577069115E-95	87.0
PF00576.12-0	PS00768	0.179824561403509	0.976190476190476	1	41.0	228.0	42.0	41.0	1.6293139457095516E-32	41.0
PF00576.12-1	PS00769	0.179824561403509	0.976190476190476	1	41.0	228.0	42.0	41.0	5.042755508932154E-32	41.0
PF01226.8-1	PS01005	0.0348525469168901	0.764705882352941	1	13.0	373.0	17.0	13.0	3.71840059031922E-14	13.0
PF01226.8-3	PS01006	0.0348525469168901	1	1	13.0	373.0	13.0	13.0	1.025429630702851E-21	13.0
PF05173.5-0	PS01298	0.525830258302583	0.732647814910026	1	285.0	542.0	389.0	285.0	0.0	276.0
PF00751.9-0	PS40000	0.0905923344947735	0.787878787878788	0.962962962962963	26.0	287.0	33.0	27.0	3.9970610463151834E-25	25.0
PF00224.12-5	PS00110	0.071779744346116	0.695238095238095	1	73.0	1017.0	105.0	73.0	4.7936431620556567E-107	73.0
PF00759.10-5	PS00698	0.0909090909090909	0.586666666666667	1	44.0	484.0	75.0	44.0	7.113523406695129E-60	43.0
PF00759.10-2	PS00592	0.105371900826446	0.68	1	51.0	484.0	75.0	51.0	2.415463786723924E-61	49.0
PF01634.9-4	PS01316	0.495145631067961	0.678191489361702	1	255.0	515.0	376.0	255.0	9.27098762634224E-175	254.0
PF03807.8-7	PS00521	0.0379310344827586	0.862745098039216	1	44.0	1160.0	51.0	44.0	4.462398487172706E-50	44.0
PF00341.8-0	PS00249	0.247619047619048	0.825396825396825	1	52.0	210.0	63.0	52.0	5.523242760199314E-35	48.0
PF05739.10-0	PS00914	0.102622576966933	0.810810810810811	1	90.0	877.0	111.0	90.0	1.3025251569314886E-68	86.0
PF00161.10-6	PS00275	0.103837471783296	0.676470588235294	1	46.0	443.0	68.0	46.0	8.896511334201905E-57	46.0
PF01653.9-4	PS01055	0.552147239263804	0.604026845637584	1	360.0	652.0	596.0	360.0	0.0	290.0
PF01000.17-0	PS00446	0.023021582733813	0.8	1	32.0	1390.0	40.0	32.0	3.741249269542018E-24	31.0
PF02740.5-0	PS00121	0.6875	0.733333333333333	1	11.0	16.0	15.0	11.0	3.1168347448809375E-9	11.0
PF00215.15-2	PS00156	0.378348214285714	0.805225653206651	1	339.0	896.0	421.0	339.0	0.0	258.0
PF00231.10-3	PS00153	0.394451145958987	0.592391304347826	1	327.0	829.0	552.0	327.0	1.0199243537160461E-168	326.0
PF00282.10-10	PS00392	0.0478345184227537	0.548148148148148	1	74.0	1547.0	135.0	74.0	1.5447410541890897E-83	72.0
PF01275.10-0	PS00575	0.198347107438017	1	1	24.0	121.0	24.0	24.0	2.738954605532018E-17	24.0
PF01275.10-5	PS01004	0.198347107438017	1	1	24.0	121.0	24.0	24.0	1.2073646939112167E-26	24.0
PF01491.7-2	PS01344	0.49746192893401	0.705035971223022	1	98.0	197.0	139.0	98.0	1.3951061247997505E-62	93.0
PF00708.9-0	PS00150	0.274418604651163	0.627659574468085	1	177.0	645.0	282.0	177.0	1.8368747851357E-103	171.0
PF00125.15-0	PS00959	0.0332164225293996	0.797029702970297	1	161.0	4847.0	202.0	161.0	4.379815394481054E-176	160.0
PF01166.9-0	PS01289	0.240506329113924	1	1	19.0	79.0	19.0	19.0	4.2986622127095005E-15	17.0
PF00454.18-0	PS00915	0.0938242280285036	0.647540983606557	1	79.0	842.0	122.0	79.0	7.017185559737067E-140	79.0
PF00454.18-3	PS00916	0.111638954869359	0.770491803278688	1	94.0	842.0	122.0	94.0	7.264556747384215E-154	92.0
PF01251.9-1	PS00948	0.1625	0.866666666666667	1	26.0	160.0	30.0	26.0	3.965567474981931E-16	26.0
PF05221.8-1	PS00738	0.30812854442344	0.84020618556701	1	163.0	529.0	194.0	163.0	9.097016000099656E-132	163.0
PF05221.8-5	PS00739	0.310018903591682	0.854166666666667	1	164.0	529.0	192.0	164.0	0.08686199493511039	101.0
PF00682.10-3	PS01062	0.0037914691943128	0.727272727272727	1	8.0	2110.0	11.0	8.0	6.340846954603728E-7	8.0
PF00682.10-3	PS00816	0.0687203791469194	0.843023255813954	1	145.0	2110.0	172.0	145.0	1.9674021018629547E-119	141.0
PF01926.14-2	PS00905	0.00424061567457201	0.964285714285714	1	27.0	6367.0	28.0	27.0	3.496874436725845E-39	27.0
PF02542.7-1	PS01350	0.604255319148936	0.761394101876676	1	284.0	470.0	373.0	284.0	5.132205910539951E-178	282.0
PF01153.10-9	PS01207	0.166666666666667	0.888888888888889	1	16.0	96.0	18.0	16.0	1.5706968339010943E-24	16.0
PF01102.9-0	PS00312	0.111111111111111	0.888888888888889	1	8.0	72.0	9.0	8.0	0.00668858452692098	6.0
PF00487.15-5	PS00476	0.00843253968253968	1	1	17.0	2016.0	17.0	17.0	6.248510043461152E-26	17.0
PF00591.12-0	PS00647	0.110199296600234	0.657342657342657	1	94.0	853.0	143.0	94.0	9.466718330780503E-79	94.0
PF01249.9-0	PS00996	0.324074074074074	0.972222222222222	1	35.0	108.0	36.0	35.0	1.5078129860270908E-10	35.0
PF00496.13-0	PS01040	0.0127713920817369	0.714285714285714	1	40.0	3132.0	56.0	40.0	1.004139453701968E-44	39.0
PF00182.10-0	PS00773	0.0682196339434276	0.719298245614035	1	41.0	601.0	57.0	41.0	1.2138621701112929E-43	41.0
PF00182.10-3	PS00774	0.0682196339434276	0.719298245614035	1	41.0	601.0	57.0	41.0	8.541349154698125E-59	41.0
PF00110.10-5	PS00246	0.0419795221843003	0.668478260869565	1	123.0	2930.0	184.0	123.0	1.307495883364496E-128	116.0
PF00001.12-2	PS00237	0.128296458661552	0.753722334004024	0.999466382070438	1873.0	14599.0	2485.0	1874.0	0.0	364.0
PF00001.12-6	PS00238	0.014453044729091	0.925438596491228	0.995283018867924	211.0	14599.0	228.0	212.0	6.761791650249197E-254	210.0
PF08220.3-0	PS00894	0.043010752688172	0.88135593220339	1	52.0	1209.0	59.0	52.0	1.0068379407405945E-42	51.0
PF00301.11-1	PS00202	0.0588235294117647	0.826086956521739	1	38.0	646.0	46.0	38.0	1.775846233244386E-22	37.0
PF00368.9-3	PS00066	0.157534246575342	0.754098360655738	1	46.0	292.0	61.0	46.0	3.7066764139857664E-62	46.0
PF00368.9-6	PS00318	0.160958904109589	0.661971830985915	1	47.0	292.0	71.0	47.0	1.3578330945562457E-52	46.0
PF00368.9-8	PS01192	0.136986301369863	0.754716981132076	1	40.0	292.0	53.0	40.0	5.588315146409387E-62	38.0
PF02876.8-0	PS00278	0.0572792362768496	0.96	1	24.0	419.0	25.0	24.0	5.0616900683509035E-24	24.0
PF01235.8-0	PS00873	0.0115131578947368	1	1	7.0	608.0	7.0	7.0	1.2824360547123297E-8	7.0
PF00143.10-4	PS00252	0.213333333333333	0.975609756097561	1	80.0	375.0	82.0	80.0	1.2444383076057174E-81	80.0
PF01296.9-0	PS00861	0.53125	0.944444444444444	1	17.0	32.0	18.0	17.0	2.5238626371102053E-12	11.0
PF00038.12-3	PS00226	0.235399820305481	0.757225433526012	1	262.0	1113.0	346.0	262.0	1.4852543227430766E-250	249.0
PF00213.9-3	PS00389	0.0766129032258065	0.619565217391304	1	57.0	744.0	92.0	57.0	1.1771506248902586E-40	57.0
PF00466.11-0	PS01109	0.302217036172695	0.528571428571429	0.988549618320611	259.0	857.0	490.0	262.0	8.781491051113068E-165	261.0
PF01124.9-1	PS01297	0.0773809523809524	1	1	13.0	168.0	13.0	13.0	3.532584984711613E-14	13.0
PF01230.14-1	PS00892	0.049814126394052	0.817073170731707	1	67.0	1345.0	82.0	67.0	1.398314608022263E-48	67.0
PF01202.13-3	PS01128	0.210019267822736	0.731543624161074	1	218.0	1038.0	298.0	218.0	3.960333333159965E-161	214.0
PF00298.10-1	PS00359	0.471626733921816	0.596491228070175	1	374.0	793.0	627.0	374.0	0.0	324.0
PF04022.3-0	PS00429	0.0425531914893617	1	1	2.0	47.0	2.0	2.0	0.0010534890554192578	2.0
PF02774.9-2	PS01103	0.0304526748971193	0.770833333333333	1	37.0	1215.0	48.0	37.0	1.4285870014777835E-52	36.0
PF00445.9-1	PS00530	0.0394736842105263	0.933333333333333	1	42.0	1064.0	45.0	42.0	1.074484419620359E-54	42.0
PF00445.9-3	PS00531	0.0347744360902256	0.840909090909091	1	37.0	1064.0	44.0	37.0	2.83925031978368E-40	37.0
PF00303.10-5	PS00091	0.396870554765292	0.713554987212276	1	279.0	703.0	391.0	279.0	1.771355474623135E-255	275.0
PF08089.2-0	PS60022	0.8	0.8	1	12.0	15.0	15.0	12.0	0.01368938375968115	5.0
PF08089.2-1	PS60022	0.8	0.8	1	12.0	15.0	15.0	12.0	0.013139996803771117	5.0
PF01255.10-3	PS01066	0.263906856403622	0.985507246376812	1	204.0	773.0	207.0	204.0	1.323822163654693E-234	203.0
PF02082.11-1	PS01332	0.0645161290322581	0.7	1	70.0	1085.0	100.0	70.0	3.760702323718275E-21	68.0
PF09289.1-0	PS00612	0.240740740740741	0.8125	1	13.0	54.0	16.0	13.0	5.4362988796053625E-14	13.0
PF01200.9-2	PS00961	0.288732394366197	0.745454545454545	1	41.0	142.0	55.0	41.0	9.859588968593706E-26	41.0
PF00331.11-6	PS00591	0.0635245901639344	0.508196721311475	1	31.0	488.0	61.0	31.0	4.652181010310666E-46	31.0
PF01129.9-3	PS01291	0.164835164835165	1	1	15.0	91.0	15.0	15.0	9.198076840316035E-19	15.0
PF00108.14-3	PS00098	0.066129715981348	0.639344262295082	0.987341772151899	156.0	2359.0	244.0	158.0	6.247589538393016E-203	158.0
PF08299.2-1	PS01008	0.444759206798867	0.749403341288783	1	314.0	706.0	419.0	314.0	0.0	245.0
PF01016.10-1	PS00831	0.619426751592357	0.704710144927536	1	389.0	628.0	552.0	389.0	4.796947032593203E-286	380.0
PF00199.10-0	PS00438	0.136797454931071	0.902097902097902	1	129.0	943.0	143.0	129.0	1.4836175763541535E-170	127.0
PF00199.10-8	PS00437	0.142099681866384	0.937062937062937	1	134.0	943.0	143.0	134.0	1.4170708818363785E-163	131.0
PF00565.8-1	PS01123	0.0287162162162162	0.586206896551724	1	17.0	592.0	29.0	17.0	2.662855258445385E-15	17.0
PF00376.14-0	PS00552	0.014294790343075	0.652173913043478	1	45.0	3148.0	69.0	45.0	2.5459756738653463E-33	44.0
PF04545.7-1	PS00716	0.0472924187725632	0.922535211267606	1	131.0	2770.0	142.0	131.0	1.1771653448593041E-120	129.0
PF04545.7-2	PS00716	0.0465703971119134	0.908450704225352	0.984732824427481	129.0	2770.0	142.0	131.0	1.9245474206441382E-114	129.0
PF01115.8-2	PS00231	0.258823529411765	1	1	22.0	85.0	22.0	22.0	3.73170526146317E-21	22.0
PF01148.11-3	PS01315	0.0548245614035088	0.943396226415094	1	50.0	912.0	53.0	50.0	3.244092148795498E-45	50.0
PF00483.14-0	PS00808	0.0449315068493151	0.73542600896861	1	164.0	3650.0	223.0	164.0	8.58329636572196E-203	163.0
PF00483.14-1	PS00809	0.0484931506849315	0.79372197309417	1	177.0	3650.0	223.0	177.0	9.032283088994403E-288	176.0
PF00483.14-6	PS00810	0.0432876712328767	0.708520179372197	0.981366459627329	158.0	3650.0	223.0	161.0	9.241925085033625E-251	158.0
PF01150.8-2	PS01238	0.125	0.975609756097561	1	40.0	320.0	41.0	40.0	2.1373224563045457E-55	40.0
PF00584.11-0	PS01067	0.11913357400722	0.653465346534653	1	66.0	554.0	101.0	66.0	4.08170617421355E-16	66.0
PF01269.8-2	PS00566	0.304347826086957	0.792452830188679	1	42.0	138.0	53.0	42.0	2.2632436348043734E-50	42.0
PF00029.10-1	PS00407	0.272463768115942	0.912621359223301	1	94.0	345.0	103.0	94.0	1.3163926022878532E-57	85.0
PF01155.10-1	PS01249	0.284	0.63963963963964	1	71.0	250.0	111.0	71.0	1.4554793973242922E-25	71.0
PF01155.10-2	PS01249	0.284	0.63963963963964	1	71.0	250.0	111.0	71.0	6.284623361165185E-25	71.0
PF00237.10-2	PS00464	0.451716738197425	0.6578125	1	421.0	932.0	640.0	421.0	3.270256142385791E-265	420.0
PF00237.10-3	PS00464	0.451716738197425	0.6578125	1	421.0	932.0	640.0	421.0	7.709845097079346E-250	420.0
PF00201.9-4	PS00375	0.0785997357992074	0.959677419354839	1	119.0	1514.0	124.0	119.0	1.7433869465453767E-119	114.0
PF00355.17-0	PS00570	0.00893407270486753	0.878787878787879	1	29.0	3246.0	33.0	29.0	5.7799983341922656E-34	29.0
PF00179.17-2	PS00183	0.109950522264981	0.709219858156028	1	200.0	1819.0	282.0	200.0	2.5589805062969046E-141	182.0
PF00172.9-0	PS00463	0.0383198231392778	0.904347826086957	1	104.0	2714.0	115.0	104.0	2.2805174833746385E-117	102.0
PF00172.9-1	PS00463	0.0379513633014001	0.895652173913044	0.990384615384615	103.0	2714.0	115.0	104.0	7.535259316904805E-111	102.0
PF01555.9-0	PS00093	0.016052880075543	0.548387096774194	1	17.0	1059.0	31.0	17.0	1.4917490122647437E-24	16.0
PF01229.8-13	PS01027	0.109375	1	1	7.0	64.0	7.0	7.0	2.2466781556837283E-10	7.0
PF00501.19-3	PS00455	0.0384100898146379	0.721723518850987	0.957142857142857	402.0	10466.0	557.0	420.0	0.0	224.0
PF01133.8-1	PS01290	0.3	0.923076923076923	1	12.0	40.0	13.0	12.0	5.550147941608146E-9	12.0
PF08099.2-0	PS60028	0.5	1	1	4.0	8.0	4.0	4.0	0.19140625	2.0
PF01151.9-3	PS01188	0.0676470588235294	0.71875	1	23.0	340.0	32.0	23.0	4.602226213671654E-16	23.0
PF01222.8-0	PS01017	0.106382978723404	0.925925925925926	1	25.0	235.0	27.0	25.0	1.9674538271244523E-30	25.0
PF01222.8-5	PS01018	0.106382978723404	0.925925925925926	1	25.0	235.0	27.0	25.0	3.7641734303243475E-23	24.0
PF02463.10-4	PS00618	0.0857252200535783	0.70440251572327	1	224.0	2613.0	318.0	224.0	5.937906859884932E-292	218.0
PF00260.11-0	PS00048	0.872340425531915	0.763975155279503	1	123.0	141.0	161.0	123.0	1.234726908626528E-7	94.0
PF00549.10-0	PS01217	0.197047970479705	0.674242424242424	0.978021978021978	267.0	1355.0	396.0	273.0	0.0	258.0
PF00549.10-1	PS01216	0.0413284132841328	0.982456140350877	1	56.0	1355.0	57.0	56.0	9.039399188251098E-54	55.0
PF00717.14-2	PS00760	0.0161495962600935	0.567164179104478	1	38.0	2353.0	67.0	38.0	3.6395141025287433E-45	38.0
PF01979.11-0	PS01120	0.0403965303593556	0.740909090909091	1	163.0	4035.0	220.0	163.0	3.39651561422719E-257	161.0
PF00444.9-0	PS00828	0.684713375796178	0.632352941176471	1	430.0	628.0	680.0	430.0	1.9768675195561254E-16	430.0
PF00444.9-1	PS00828	0.684713375796178	0.632352941176471	1	430.0	628.0	680.0	430.0	1.9768675195561254E-16	430.0
PF05198.7-1	PS00938	0.308873720136519	0.721115537848606	1	181.0	586.0	251.0	181.0	9.165715992022384E-133	181.0
PF00347.14-0	PS00525	0.466666666666667	0.685767097966728	1	371.0	795.0	541.0	371.0	2.2673409354963584E-290	370.0
PF02474.6-0	PS01349	0.056782334384858	1	1	18.0	317.0	18.0	18.0	1.6496705944467639E-12	18.0
PF00113.13-6	PS00164	0.408037094281298	0.793984962406015	1	528.0	1294.0	665.0	528.0	0.0	251.0
PF02038.7-0	PS01310	0.592592592592593	0.914285714285714	1	32.0	54.0	35.0	32.0	1.2359675829087825E-13	26.0
PF07714.8-1	PS00240	0.0113373438223045	1	1	49.0	4322.0	49.0	49.0	1.3283293355728507E-85	48.0
PF07714.8-3	PS00109	0.10180472003702	0.795660036166365	1	440.0	4322.0	553.0	440.0	0.0	222.0
PF00319.9-0	PS00350	0.0484682213077275	0.854838709677419	1	106.0	2187.0	124.0	106.0	3.232120187989251E-53	99.0
PF00364.13-1	PS00188	0.0170077066170609	0.888888888888889	1	64.0	3763.0	72.0	64.0	1.0299155753946125E-63	42.0
PF02130.8-2	PS01306	0.618965517241379	0.682509505703422	1	359.0	580.0	526.0	359.0	0.0	284.0
PF01161.11-0	PS01220	0.0457142857142857	1	1	32.0	700.0	32.0	32.0	2.127234101291757E-26	29.0
PF08396.1-1	PS60023	0.611111111111111	0.647058823529412	1	11.0	18.0	17.0	11.0	0.09364874466179245	4.0
PF00764.10-0	PS00564	0.567340067340067	0.737417943107221	1	337.0	594.0	457.0	337.0	0.0	259.0
PF00764.10-6	PS00565	0.563973063973064	0.733041575492341	1	335.0	594.0	457.0	335.0	0.0	226.0
PF00967.8-2	PS00771	0.203389830508475	0.857142857142857	1	12.0	59.0	14.0	12.0	4.573837821673092E-15	12.0
PF00701.13-1	PS00665	0.158630328441649	0.512415349887133	1	227.0	1431.0	443.0	227.0	3.1935991265665186E-226	227.0
PF01024.10-2	PS00276	0.229166666666667	0.6875	1	11.0	48.0	16.0	11.0	9.970895958839976E-18	10.0
PF01274.13-11	PS00510	0.0379241516966068	1	1	19.0	501.0	19.0	19.0	6.413188471797795E-20	19.0
PF00616.10-3	PS00509	0.115264797507788	0.770833333333333	1	37.0	321.0	48.0	37.0	2.849147564345654E-59	36.0
PF01144.14-0	PS01273	0.0139982502187227	0.8	1	16.0	1143.0	20.0	16.0	2.181208853104536E-19	16.0
PF00190.13-0	PS00725	0.052434456928839	0.724137931034483	1	42.0	801.0	58.0	42.0	3.5032804339214344E-38	42.0
PF00162.10-0	PS00111	0.368681863230922	0.719535783365571	1	372.0	1009.0	517.0	372.0	0.0	226.0
PF00829.12-1	PS01169	0.506514657980456	0.570642201834862	1	311.0	614.0	545.0	311.0	4.510107610567276E-188	304.0
PF00867.9-0	PS00842	0.0597826086956522	0.666666666666667	1	22.0	368.0	33.0	22.0	1.9871621741205073E-30	22.0
PF00696.19-0	PS00324	0.0140405616224649	0.978260869565217	1	45.0	3205.0	46.0	45.0	4.943845922289738E-74	44.0
PF00696.19-5	PS00902	0.0842433697347894	0.810810810810811	1	270.0	3205.0	333.0	270.0	6.79732137818078E-305	269.0
PF01186.8-1	PS00926	0.152380952380952	0.941176470588235	1	16.0	105.0	17.0	16.0	2.81459011307352E-22	16.0
PF00302.9-5	PS00100	0.1875	1	1	24.0	128.0	24.0	24.0	2.6904283468614276E-23	24.0
PF00115.11-7	PS00077	0.0048210117580332	0.909465020576132	0.991031390134529	221.0	45841.0	243.0	223.0	1.397124149396405E-169	199.0
PF01203.10-1	PS01142	0.0625	0.8	1	4.0	64.0	5.0	4.0	3.5305465886622285E-5	4.0
PF01268.10-6	PS00721	0.189988623435722	0.719827586206897	1	167.0	879.0	232.0	167.0	6.9380619087431855E-168	165.0
PF01268.10-2	PS00722	0.174061433447099	0.662337662337662	1	153.0	879.0	231.0	153.0	3.1482370702176605E-243	153.0
PF00379.14-0	PS00233	0.0891218872870249	0.819277108433735	1	68.0	763.0	83.0	68.0	2.7858587166123683E-38	64.0
PF00379.14-1	PS00233	0.0891218872870249	0.819277108433735	1	68.0	763.0	83.0	68.0	1.5937906033789058E-35	64.0
PF00366.11-0	PS00056	0.45703125	0.603092783505155	1	351.0	768.0	582.0	351.0	1.1211272164014178E-196	341.0
PF01233.10-2	PS00975	0.273584905660377	0.935483870967742	1	29.0	106.0	31.0	29.0	5.5972339008754316E-33	29.0
PF00965.8-0	PS00288	0.266129032258065	0.846153846153846	1	33.0	124.0	39.0	33.0	9.795293498904009E-31	33.0
PF01084.11-0	PS00057	0.497663551401869	0.587586206896552	1	426.0	856.0	725.0	426.0	1.3569161661444938E-188	422.0
PF00239.12-0	PS00397	0.016359918200409	0.744186046511628	1	32.0	1956.0	43.0	32.0	4.954521512784102E-43	31.0
PF00239.12-1	PS00398	0.0158486707566462	0.738095238095238	1	31.0	1956.0	42.0	31.0	5.5991593938591216E-39	31.0
PF00089.17-1	PS00134	0.0908495662137829	0.775139664804469	1	555.0	6109.0	716.0	555.0	0.0	330.0
PF00089.17-1	PS00672	0.00196431494516287	0.8	1	12.0	6109.0	15.0	12.0	3.140697680894226E-17	12.0
PF00089.17-5	PS00673	0.00245539368145359	0.9375	1	15.0	6109.0	16.0	15.0	3.2529899376492542E-24	15.0
PF00089.17-5	PS00135	0.0903584874774922	0.779661016949153	0.994594594594595	552.0	6109.0	708.0	555.0	0.0	260.0
PF00245.11-1	PS00123	0.0526315789473684	0.8125	1	26.0	494.0	32.0	26.0	6.931119432648765E-28	26.0
PF00342.10-4	PS00174	0.295731707317073	0.815126050420168	1	388.0	1312.0	476.0	388.0	0.0	226.0
PF00342.10-7	PS00765	0.27515243902439	0.758403361344538	1	361.0	1312.0	476.0	361.0	0.0	244.0
PF00813.11-1	PS01060	0.0570342205323194	1	1	30.0	526.0	30.0	30.0	6.162430637941481E-10	29.0
PF00813.11-1	PS01061	0.0570342205323194	1	1	30.0	526.0	30.0	30.0	1.2104136080524547E-9	29.0
PF00955.12-0	PS00219	0.0514705882352941	0.538461538461538	1	14.0	272.0	26.0	14.0	9.511616057576905E-21	14.0
PF00955.12-12	PS00220	0.0514705882352941	0.538461538461538	1	14.0	272.0	26.0	14.0	1.868863850181259E-21	14.0
PF00479.13-3	PS00069	0.0718424101969873	0.911764705882353	1	62.0	863.0	68.0	62.0	3.914737953701123E-79	62.0
PF00194.12-3	PS00162	0.108499095840868	0.714285714285714	0.983606557377049	60.0	553.0	84.0	61.0	8.333011449553848E-70	60.0
PF01283.10-2	PS00733	0.195488721804511	0.962962962962963	1	26.0	133.0	27.0	26.0	7.309679052093748E-17	26.0
PF00617.10-3	PS00720	0.0940766550522648	0.5625	1	54.0	574.0	96.0	54.0	6.746091604414718E-63	54.0
PF00617.10-4	PS00720	0.0940766550522648	0.5625	1	54.0	574.0	96.0	54.0	1.1674279194240873E-61	54.0
PF00629.14-2	PS00740	0.0634573304157549	0.58	1	29.0	457.0	50.0	29.0	1.203671226658832E-34	29.0
PF00189.11-1	PS00548	0.486187845303867	0.697490092470277	0.994350282485876	528.0	1086.0	757.0	531.0	0.0	453.0
PF00475.9-1	PS00954	0.573584905660377	0.715294117647059	1	304.0	530.0	425.0	304.0	0.0	286.0
PF00475.9-3	PS00955	0.584905660377358	0.729411764705882	1	310.0	530.0	425.0	310.0	2.663060346271075E-284	307.0
PF00385.15-0	PS00598	0.0384105960264901	0.597938144329897	0.983050847457627	58.0	1510.0	97.0	59.0	4.1070380109550303E-54	47.0
PF00431.11-1	PS00985	0.0108433734939759	1	1	9.0	830.0	9.0	9.0	5.329426277796389E-7	9.0
PF00431.11-2	PS00986	0.00963855421686747	0.888888888888889	1	8.0	830.0	9.0	8.0	5.0734170425785E-7	8.0
PF03449.6-0	PS00829	0.25	0.776824034334764	0.983695652173913	181.0	724.0	233.0	184.0	3.979625522596097E-117	184.0
PF01068.12-0	PS00697	0.0837378640776699	0.627272727272727	1	69.0	824.0	110.0	69.0	6.455214924422574E-101	62.0
PF01068.12-5	PS00333	0.0618932038834951	0.689189189189189	1	51.0	824.0	74.0	51.0	5.987566479224201E-63	46.0
PF01068.12-6	PS00333	0.0618932038834951	0.689189189189189	1	51.0	824.0	74.0	51.0	6.958032028324045E-59	46.0
PF08245.3-0	PS01011	0.0284686844471082	0.904761904761905	1	95.0	3337.0	105.0	95.0	8.832829661748828E-117	95.0
PF00719.10-2	PS00387	0.156785243741765	0.538461538461538	1	119.0	759.0	221.0	119.0	1.211873200496514E-121	115.0
PF00675.11-1	PS00143	0.04	0.656862745098039	1	67.0	1675.0	102.0	67.0	4.883754335120196E-86	66.0
PF01218.9-5	PS01021	0.328571428571429	0.737179487179487	1	115.0	350.0	156.0	115.0	2.0105335625400896E-118	115.0
PF01083.13-2	PS00155	0.0978723404255319	1	1	23.0	235.0	23.0	23.0	2.1110249374219666E-28	23.0
PF01083.13-5	PS00931	0.0680851063829787	0.695652173913043	1	16.0	235.0	23.0	16.0	3.0235184078878496E-19	16.0
PF00467.20-0	PS01108	0.24112961622013	0.5625	0.994029850746269	333.0	1381.0	592.0	335.0	6.41456319741305E-251	312.0
PF01091.9-0	PS00620	0.28	1	1	14.0	50.0	14.0	14.0	2.066062767197766E-12	14.0
PF02077.6-5	PS01339	0.12987012987013	1	1	10.0	77.0	10.0	10.0	2.4924125781592514E-9	10.0
PF00356.12-0	PS00356	0.0400728597449909	0.748299319727891	1	110.0	2745.0	147.0	110.0	2.1170913806480932E-130	106.0
PF00356.12-1	PS00356	0.0400728597449909	0.748299319727891	1	110.0	2745.0	147.0	110.0	2.1170913806480932E-130	106.0
PF00726.8-0	PS00520	0.220779220779221	0.790697674418605	1	34.0	154.0	43.0	34.0	7.155028170916541E-25	34.0
PF00091.16-1	PS01134	0.0134939759036145	0.976744186046512	1	84.0	6225.0	86.0	84.0	6.650948364704509E-79	83.0
PF00091.16-2	PS00227	0.0661847389558233	0.889848812095032	1	412.0	6225.0	463.0	412.0	0.0	273.0
PF00091.16-2	PS01135	0.0136546184738956	0.988372093023256	1	85.0	6225.0	86.0	85.0	2.3811641488313777E-106	83.0
PF03171.11-2	PS00186	0.00468933177022274	0.75	1	12.0	2559.0	16.0	12.0	1.2930781918594885E-19	12.0
PF00188.17-4	PS01009	0.0644371941272431	0.718181818181818	1	79.0	1226.0	110.0	79.0	7.511313888712394E-45	77.0
PF00079.11-4	PS00284	0.158893280632411	0.558333333333333	0.995049504950495	201.0	1265.0	360.0	202.0	1.6752742045461991E-305	199.0
PF01026.12-5	PS01091	0.0217391304347826	0.705882352941177	1	24.0	1104.0	34.0	24.0	9.739702535226463E-29	23.0
PF05222.6-0	PS00836	0.0422535211267606	0.825	1	33.0	781.0	40.0	33.0	1.7349969476335202E-42	33.0
PF01259.9-3	PS01057	0.379785604900459	0.704545454545455	1	248.0	653.0	352.0	248.0	2.8624936141268937E-237	246.0
PF01259.9-5	PS01058	0.332312404287902	0.616477272727273	1	217.0	653.0	352.0	217.0	3.0617205939057717E-229	216.0
PF01101.9-0	PS00355	0.409836065573771	0.961538461538462	1	25.0	61.0	26.0	25.0	1.6799917872565813E-7	24.0
PF01111.10-0	PS00944	0.160377358490566	0.894736842105263	1	17.0	106.0	19.0	17.0	3.2405185113540987E-12	17.0
PF01111.10-2	PS00945	0.132075471698113	0.736842105263158	1	14.0	106.0	19.0	14.0	5.314838417443239E-6	14.0
PF01160.9-0	PS01252	0.209876543209877	0.85	1	17.0	81.0	20.0	17.0	5.354524455224286E-12	17.0
PF01160.9-1	PS01252	0.209876543209877	0.85	1	17.0	81.0	20.0	17.0	5.354524455224286E-12	17.0
PF02772.7-0	PS00376	0.448763250883392	0.758964143426295	1	381.0	849.0	502.0	381.0	0.0	284.0
PF02701.6-0	PS01361	0.209944751381215	1	1	38.0	181.0	38.0	38.0	1.0518879118866458E-26	36.0
PF02931.14-5	PS00236	0.193220338983051	0.938271604938272	1	228.0	1180.0	243.0	228.0	1.6834060192031776E-263	218.0
PF00940.10-4	PS00900	0.125581395348837	1	1	27.0	215.0	27.0	27.0	1.123614001949861E-40	26.0
PF00940.10-7	PS00489	0.125581395348837	1	1	27.0	215.0	27.0	27.0	2.768969434030285E-49	26.0
PF00288.17-0	PS00627	0.126538650910881	0.683510638297872	1	257.0	2031.0	376.0	257.0	0.0	221.0
PF08999.1-1	PS00341	0.304347826086957	0.777777777777778	1	7.0	23.0	9.0	7.0	5.232780885630993E-9	6.0
PF00594.11-0	PS00011	0.313131313131313	0.894230769230769	1	93.0	297.0	104.0	93.0	1.0231424540768414E-50	48.0
PF00062.11-2	PS00128	0.355795148247978	0.885906040268456	1	132.0	371.0	149.0	132.0	8.904684821743338E-103	132.0
PF00935.10-0	PS01172	0.27741935483871	0.895833333333333	1	43.0	155.0	48.0	43.0	2.0790782248279583E-15	43.0
PF01415.7-2	PS00255	0.291666666666667	0.875	1	7.0	24.0	8.0	7.0	2.6651610939959186E-6	7.0
PF01070.9-7	PS00557	0.0748031496062992	0.791666666666667	1	57.0	762.0	72.0	57.0	3.813001541518148E-67	57.0
PF01668.9-1	PS01317	0.688848920863309	0.704044117647059	1	383.0	556.0	544.0	383.0	4.824696020486735E-301	381.0
PF00391.14-0	PS00370	0.0505731625084289	0.806451612903226	1	75.0	1483.0	93.0	75.0	4.824774168691399E-101	75.0
PF00145.8-2	PS00094	0.0770877944325482	0.75	1	72.0	934.0	96.0	72.0	4.2873476554476404E-91	70.0
PF00145.8-7	PS00095	0.0620985010706638	0.69047619047619	1	58.0	934.0	84.0	58.0	3.4523795807096545E-71	57.0
PF01128.10-2	PS01295	0.287280701754386	0.698666666666667	1	262.0	912.0	375.0	262.0	0.0	244.0
PF00261.11-4	PS00326	0.158878504672897	0.839506172839506	1	68.0	428.0	81.0	68.0	5.678198410098191E-63	68.0
PF01565.14-0	PS00862	0.0060672917815775	0.733333333333333	1	22.0	3626.0	30.0	22.0	2.249469672690429E-24	22.0
PF01156.10-0	PS01247	0.0663430420711974	0.585714285714286	1	41.0	618.0	70.0	41.0	1.8404598516404285E-53	40.0
PF00590.11-0	PS00839	0.0291942390035033	0.56390977443609	1	75.0	2569.0	133.0	75.0	1.5575846265335037E-65	75.0
PF00590.11-1	PS00840	0.0381471389645777	0.736842105263158	0.98	98.0	2569.0	133.0	100.0	3.344066126455818E-85	81.0
PF00590.11-1	PS01296	0.0124562086414947	1	1	32.0	2569.0	32.0	32.0	2.132492549000891E-42	32.0
PF01281.10-0	PS00651	0.640856672158155	0.700900900900901	1	389.0	607.0	555.0	389.0	1.0009983756375725E-284	389.0
PF02866.9-0	PS00068	0.0844342331993107	0.519434628975265	1	147.0	1741.0	283.0	147.0	3.149514185851771E-197	141.0
PF02866.9-1	PS00064	0.136128661688685	0.840425531914894	1	237.0	1741.0	282.0	237.0	0.0	220.0
PF00243.9-2	PS00248	0.21455938697318	0.794326241134752	1	112.0	522.0	141.0	112.0	4.282545729312028E-125	101.0
PF02773.7-0	PS00377	0.446658851113716	0.758964143426295	1	381.0	853.0	502.0	381.0	3.195442223416731E-263	377.0
PF01131.11-2	PS00396	0.08578856152513	0.970588235294118	1	99.0	1154.0	102.0	99.0	2.5615558631084378E-101	96.0
PF00345.11-2	PS00635	0.0751072961373391	0.945945945945946	1	35.0	466.0	37.0	35.0	2.7613611593660396E-38	35.0
PF00335.11-1	PS00421	0.109833971902937	0.781818181818182	1	86.0	783.0	110.0	86.0	5.865437966649881E-48	86.0
PF01116.11-4	PS00806	0.0747422680412371	0.892307692307692	1	58.0	776.0	65.0	58.0	3.5273749907737116E-63	58.0
PF07724.5-0	PS00871	0.0602824664140544	0.916230366492147	1	175.0	2903.0	191.0	175.0	1.913247806848718E-261	174.0
PF01289.10-4	PS00481	0.0720720720720721	0.941176470588235	1	16.0	222.0	17.0	16.0	3.7363422442331824E-25	16.0
PF00293.19-1	PS00893	0.0572207084468665	0.584347826086957	1	336.0	5872.0	575.0	336.0	7.403307356776641E-230	329.0
PF01109.8-2	PS00702	0.379310344827586	1	1	11.0	29.0	11.0	11.0	2.1494322271466566E-12	11.0
PF00660.8-2	PS00724	0.702702702702703	0.962962962962963	1	26.0	37.0	27.0	26.0	3.163332229936271E-28	25.0
PF00158.17-2	PS00676	0.0231862378459237	0.720930232558139	1	93.0	4011.0	129.0	93.0	1.6360011781091285E-115	85.0
PF00158.17-7	PS00688	0.0236848666168038	0.766129032258065	1	95.0	4011.0	124.0	95.0	5.4420581702222835E-135	89.0
PF02180.8-0	PS01260	0.222222222222222	0.615384615384615	1	16.0	72.0	26.0	16.0	6.551995643231534E-19	16.0
PF02048.7-0	PS00273	0.458333333333333	1	1	11.0	24.0	11.0	11.0	1.1740855919572539E-7	9.0
PF00002.15-7	PS00650	0.162327718223583	0.602272727272727	1	106.0	653.0	176.0	106.0	9.731013031314412E-155	105.0
PF00135.19-1	PS00941	0.0707434052757794	0.848920863309353	1	118.0	1668.0	139.0	118.0	3.757073336229176E-176	105.0
PF00135.19-4	PS00122	0.0629496402877698	0.867768595041322	1	105.0	1668.0	121.0	105.0	7.149647175255247E-72	93.0
PF01208.8-1	PS00906	0.463175122749591	0.727506426735218	1	283.0	611.0	389.0	283.0	4.738269691303485E-282	282.0
PF01208.8-3	PS00907	0.456628477905074	0.717223650385604	1	279.0	611.0	389.0	279.0	0.0	276.0
PF01734.13-0	PS01237	0.0157710280373832	0.870967741935484	1	27.0	1712.0	31.0	27.0	1.614514923575708E-27	20.0
PF01734.13-2	PS01237	0.0157710280373832	0.870967741935484	1	27.0	1712.0	31.0	27.0	8.657353435818272E-28	20.0
PF00406.13-3	PS00113	0.331496062992126	0.753130590339893	1	421.0	1270.0	559.0	421.0	0.0	280.0
PF03372.14-1	PS00726	0.00577867668303958	0.869565217391304	1	20.0	3461.0	23.0	20.0	1.0185998109513695E-30	20.0
PF03372.14-4	PS00918	0.00606761051719156	0.91304347826087	1	21.0	3461.0	23.0	21.0	3.5728000772385346E-31	21.0
PF00367.11-0	PS01035	0.0669412976313079	1	1	65.0	971.0	65.0	65.0	3.332324560909495E-90	61.0
PF00269.11-0	PS00304	0.151041666666667	0.659090909090909	1	29.0	192.0	44.0	29.0	5.179330237004847E-13	23.0
PF00269.11-1	PS00684	0.145833333333333	0.848484848484849	1	28.0	192.0	33.0	28.0	1.1952167043868933E-16	28.0
PF00359.13-1	PS00372	0.0364623739332816	0.886792452830189	1	47.0	1289.0	53.0	47.0	6.289857231528727E-44	46.0
PF00374.10-0	PS00507	0.0587155963302752	0.888888888888889	1	32.0	545.0	36.0	32.0	9.982466973499646E-39	32.0
PF00374.10-9	PS00508	0.0513761467889908	0.736842105263158	1	28.0	545.0	38.0	28.0	1.091612485481596E-38	28.0
PF01081.10-0	PS00159	0.0214132762312634	0.625	1	10.0	467.0	16.0	10.0	2.0490232064151845E-13	10.0
PF01081.10-4	PS00160	0.0235546038543897	1	1	11.0	467.0	11.0	11.0	5.419611787470497E-13	11.0
PF00907.13-0	PS01283	0.147110332749562	0.884210526315789	1	84.0	571.0	95.0	84.0	1.6221804567343955E-107	84.0
PF00490.12-4	PS00169	0.0838509316770186	0.981818181818182	1	54.0	644.0	55.0	54.0	2.5410518058864345E-62	54.0
PF01265.8-2	PS00821	0.116279069767442	0.833333333333333	1	10.0	86.0	12.0	10.0	5.562569864874019E-14	10.0
PF01265.8-5	PS00822	0.127906976744186	0.916666666666667	1	11.0	86.0	12.0	11.0	1.4504774193428695E-15	11.0
PF00287.9-0	PS00390	0.314685314685315	0.957446808510638	1	45.0	143.0	47.0	45.0	2.598584796514071E-30	45.0
PF00287.9-3	PS00391	0.244755244755245	0.853658536585366	1	35.0	143.0	41.0	35.0	3.7188919788593145E-45	35.0
PF01212.12-9	PS00853	0.0570522979397781	0.75	1	36.0	631.0	48.0	36.0	6.822743331309585E-55	36.0
PF02898.6-0	PS60001	0.175141242937853	0.775	1	31.0	177.0	40.0	31.0	3.588122367718967E-32	21.0
PF01288.11-2	PS00794	0.0436817472698908	0.875	1	28.0	641.0	32.0	28.0	2.5213298483548295E-31	27.0
PF01279.8-1	PS00335	0.283333333333333	0.80952380952381	1	17.0	60.0	21.0	17.0	6.258338875623383E-13	17.0
PF00887.10-0	PS00880	0.125698324022346	0.789473684210526	1	45.0	358.0	57.0	45.0	3.5650574088864E-30	44.0
PF01277.8-0	PS00811	0.101941747572816	0.875	1	21.0	206.0	24.0	21.0	1.5838050882674407E-4	16.0
PF01286.9-0	PS00752	0.192307692307692	0.555555555555556	1	5.0	26.0	9.0	5.0	2.7993129193597133E-6	5.0
PF00478.16-5	PS00487	0.171548117154812	0.854166666666667	1	164.0	956.0	192.0	164.0	5.457123282834913E-138	164.0
PF00144.15-2	PS00336	0.0031210986267166	0.833333333333333	1	10.0	3204.0	12.0	10.0	1.1571822950815387E-10	10.0
PF00144.15-2	PS00146	0.0221598002496879	0.797752808988764	1	71.0	3204.0	89.0	71.0	2.8720738240335016E-44	71.0
PF02177.7-2	PS00319	0.173469387755102	0.739130434782609	1	17.0	98.0	23.0	17.0	3.702718828090261E-29	17.0
PF01209.9-0	PS01183	0.387037037037037	0.72318339100346	1	209.0	540.0	289.0	209.0	2.5661379345890178E-188	207.0
PF01209.9-3	PS01184	0.337037037037037	0.625429553264605	1	182.0	540.0	291.0	182.0	5.5202252225107934E-188	181.0
PF01137.12-4	PS01287	0.26775956284153	0.742424242424242	1	49.0	183.0	66.0	49.0	1.5893989839756264E-62	49.0
PF00330.11-5	PS01244	0.234903381642512	0.758284600389864	1	389.0	1656.0	513.0	389.0	0.0	245.0
PF00330.11-3	PS00450	0.234299516908213	0.754863813229572	1	388.0	1656.0	514.0	388.0	0.0	244.0
PF01823.10-1	PS00279	0.118421052631579	0.84375	1	27.0	228.0	32.0	27.0	3.908209768104914E-39	27.0
PF01382.8-5	PS00577	0.4	1	1	12.0	30.0	12.0	12.0	2.981796988286073E-15	12.0
PF08125.4-0	PS00974	0.113060428849903	0.597938144329897	1	58.0	513.0	97.0	58.0	1.00456779081052E-89	57.0
PF00196.10-1	PS00622	0.0227620504973221	0.61340206185567	1	119.0	5228.0	194.0	119.0	6.458923369500045E-98	118.0
PF00196.10-2	PS00622	0.0227620504973221	0.61340206185567	1	119.0	5228.0	194.0	119.0	7.960233170543623E-99	118.0
PF01404.10-5	PS00790	0.269230769230769	0.942307692307692	1	49.0	182.0	52.0	49.0	4.15450716362956E-77	48.0
PF00100.14-6	PS00682	0.0856219709208401	0.757142857142857	1	53.0	619.0	70.0	53.0	1.0232927243583965E-46	50.0
PF00202.12-6	PS00600	0.162209302325581	0.869158878504673	1	558.0	3440.0	642.0	558.0	0.0	400.0
PF03311.5-0	PS01340	0.168421052631579	1	1	16.0	95.0	16.0	16.0	2.8126607945584313E-15	16.0
PF02028.8-5	PS01303	0.0350609756097561	0.766666666666667	1	23.0	656.0	30.0	23.0	4.892058179079646E-25	23.0
PF01193.15-0	PS01154	0.0290135396518375	0.75	1	45.0	1551.0	60.0	45.0	3.709552418246583E-18	42.0
PF01193.15-1	PS00446	0.0206318504190845	0.8	1	32.0	1551.0	40.0	32.0	1.2441310832305595E-5	18.0
PF02803.9-1	PS00737	0.0800167574361123	0.79253112033195	1	191.0	2387.0	241.0	191.0	6.789303863701415E-255	191.0
PF02803.9-2	PS00099	0.0666108085462924	0.574007220216607	1	159.0	2387.0	277.0	159.0	3.0543990523893374E-232	159.0
PF00849.13-1	PS01149	0.0228737113402062	1	1	71.0	3104.0	71.0	71.0	5.302261468369723E-82	70.0
PF00849.13-1	PS01129	0.0370489690721649	0.92741935483871	1	115.0	3104.0	124.0	115.0	1.5807586924887812E-140	114.0
PF00250.9-0	PS00657	0.151425762045231	0.69683257918552	0.993548387096774	154.0	1017.0	221.0	155.0	4.5542199505333145E-204	146.0
PF00250.9-2	PS00658	0.206489675516224	0.945945945945946	1	210.0	1017.0	222.0	210.0	2.6745853902756445E-198	200.0
PF01241.9-0	PS01026	0.302631578947368	0.766666666666667	1	23.0	76.0	30.0	23.0	2.1791716441002162E-16	22.0
PF05181.3-0	PS00753	0.152173913043478	0.777777777777778	1	7.0	46.0	9.0	7.0	6.293848997529495E-9	6.0
PF01295.9-20	PS01093	0.08125	1	1	13.0	160.0	13.0	13.0	2.650900456949301E-23	13.0
PF01295.9-11	PS01092	0.08125	1	1	13.0	160.0	13.0	13.0	5.20876915591693E-19	13.0
PF01271.8-5	PS00423	0.135802469135802	0.916666666666667	1	11.0	81.0	12.0	11.0	5.548436930739367E-18	11.0
PF01125.8-2	PS00997	0.185714285714286	1	1	13.0	70.0	13.0	13.0	2.4614952602904783E-11	12.0
PF01125.8-3	PS00998	0.185714285714286	1	1	13.0	70.0	13.0	13.0	1.9137507481567843E-17	12.0
PF02150.7-0	PS01030	0.14	0.75	1	21.0	150.0	28.0	21.0	8.840825009550102E-13	21.0
PF00493.14-3	PS00847	0.112377850162866	0.851851851851852	1	69.0	614.0	81.0	69.0	5.612438045735791E-85	65.0
PF00212.9-0	PS00263	0.52046783625731	0.898989898989899	1	89.0	171.0	99.0	89.0	4.329630880567214E-49	59.0
PF02046.6-2	PS01329	0.217391304347826	0.9375	1	15.0	69.0	16.0	15.0	4.591861964953163E-10	14.0
PF00154.12-6	PS00321	0.165768752590137	0.776699029126214	1	400.0	2413.0	515.0	400.0	3.047415983586146E-307	386.0
PF00007.13-1	PS00261	0.175347222222222	0.795275590551181	0.980582524271845	101.0	576.0	127.0	103.0	3.5026245183874766E-104	100.0
PF00007.13-4	PS00689	0.182291666666667	0.945945945945946	1	105.0	576.0	111.0	105.0	2.3443049040253128E-54	101.0
PF00119.11-3	PS00449	0.0314161430642823	0.851528384279476	1	195.0	6207.0	229.0	195.0	4.963744930553211E-122	186.0
PF01154.8-2	PS01226	0.0685483870967742	0.944444444444444	1	17.0	248.0	18.0	17.0	1.4508571299031827E-23	17.0
PF00210.15-2	PS00540	0.026940346375882	0.617647058823529	1	42.0	1559.0	68.0	42.0	1.3260513051470576E-35	41.0
PF00210.15-2	PS00819	0.0250160359204618	0.573529411764706	1	39.0	1559.0	68.0	39.0	1.0265642022680572E-30	39.0
PF00210.15-3	PS00204	0.0378447722899294	0.855072463768116	1	59.0	1559.0	69.0	59.0	3.1325759298723078E-52	57.0
PF08282.3-0	PS01228	0.0251396648044693	0.569620253164557	1	45.0	1790.0	79.0	45.0	1.5745302752336642E-62	45.0
PF01245.11-2	PS01015	0.640856672158155	0.694642857142857	1	389.0	607.0	560.0	389.0	1.8537128845511922E-200	388.0
PF08240.3-1	PS00059	0.0412504864444156	0.809160305343511	1	318.0	7709.0	393.0	318.0	0.0	265.0
PF01158.9-1	PS01190	0.214285714285714	0.888888888888889	1	24.0	112.0	27.0	24.0	1.1218236778837328E-12	24.0
PF00633.14-0	PS01155	0.0133064516129032	0.846153846153846	1	33.0	2480.0	39.0	33.0	3.226731430728369E-29	33.0
PF00687.12-1	PS01199	0.565217391304348	0.741140215716487	1	481.0	851.0	649.0	481.0	3.829123151585973E-270	476.0
PF06316.2-0	PS00694	0.0769230769230769	0.9	1	9.0	117.0	10.0	9.0	5.658081696063769E-6	9.0
PF00238.10-3	PS00049	0.53238199780461	0.710102489019034	1	485.0	911.0	683.0	485.0	1.87771E-318	479.0
PF00923.10-0	PS01054	0.281927710843373	0.774834437086093	1	234.0	830.0	302.0	234.0	2.2E-322	233.0
PF00923.10-2	PS00958	0.250602409638554	0.695652173913043	1	208.0	830.0	299.0	208.0	3.9438253679208685E-209	207.0
PF01248.17-0	PS00709	0.04959630911188	0.741379310344828	1	43.0	867.0	58.0	43.0	7.272804472381596E-23	41.0
PF01248.17-1	PS00709	0.04959630911188	0.741379310344828	1	43.0	867.0	58.0	43.0	4.2335158293152654E-24	41.0
PF01213.10-0	PS01088	0.14	0.933333333333333	1	14.0	100.0	15.0	14.0	3.0967176431213544E-22	14.0
PF00890.15-1	PS00504	0.0150404936367142	0.975	1	39.0	2593.0	40.0	39.0	7.204025019800688E-76	39.0
PF01159.10-0	PS01170	0.105263157894737	0.923076923076923	1	12.0	114.0	13.0	12.0	3.830575275707293E-12	12.0
PF01172.9-1	PS01267	0.10738255033557	0.888888888888889	1	16.0	149.0	18.0	16.0	7.060327844642934E-21	16.0
PF01108.8-2	PS00621	0.135135135135135	0.833333333333333	1	5.0	37.0	6.0	5.0	4.831395785388077E-8	5.0
PF01238.12-4	PS00965	0.0520547945205479	0.791666666666667	1	19.0	365.0	24.0	19.0	1.6436693072047018E-21	19.0
PF01238.12-6	PS00966	0.0547945205479452	0.869565217391304	1	20.0	365.0	23.0	20.0	8.18958933392488E-21	20.0
PF01034.11-5	PS00964	0.347826086956522	1	1	24.0	69.0	24.0	24.0	2.420837332972595E-8	24.0
PF00577.11-9	PS01151	0.0660980810234542	0.911764705882353	1	31.0	469.0	34.0	31.0	2.0320362875497772E-29	31.0
PF00705.9-1	PS01251	0.293617021276596	0.802325581395349	1	69.0	235.0	86.0	69.0	3.4146692244896834E-73	69.0
PF01086.8-0	PS00224	0.111111111111111	0.666666666666667	1	8.0	72.0	12.0	8.0	1.1663169706144783E-8	8.0
PF01086.8-5	PS00581	0.166666666666667	1	1	12.0	72.0	12.0	12.0	4.705608139344029E-15	12.0
PF01721.9-0	PS60030	0.3	0.789473684210526	1	15.0	50.0	19.0	15.0	1.4874817247409011E-6	10.0
PF00200.14-1	PS00427	0.290740740740741	0.59469696969697	0.987421383647799	157.0	540.0	264.0	159.0	2.4826343316501302E-113	89.0
PF00773.10-5	PS01175	0.084726867335563	0.775510204081633	1	76.0	897.0	98.0	76.0	4.6784955466626565E-116	76.0
PF00755.11-0	PS00439	0.116040955631399	0.971428571428571	1	34.0	293.0	35.0	34.0	6.742699797512679E-58	34.0
PF00755.11-1	PS00439	0.112627986348123	0.942857142857143	0.970588235294118	33.0	293.0	35.0	34.0	5.761450137990027E-56	34.0
PF00755.11-9	PS00440	0.119453924914676	1	1	35.0	293.0	35.0	35.0	1.0854610436349289E-48	35.0
PF00755.11-8	PS00440	0.119453924914676	1	1	35.0	293.0	35.0	35.0	4.1775300107213363E-50	35.0
PF01284.14-0	PS00604	0.0203562340966921	1	1	8.0	393.0	8.0	8.0	2.2528153863400134E-7	8.0
PF01136.10-2	PS01276	0.0118733509234828	0.9	1	9.0	758.0	10.0	9.0	7.722166872904394E-14	9.0
PF01257.10-2	PS01099	0.0540540540540541	0.96969696969697	1	32.0	592.0	33.0	32.0	1.170670301477518E-33	32.0
PF01220.10-0	PS01029	0.338842975206612	0.71304347826087	1	164.0	484.0	230.0	164.0	2.224487952854503E-137	164.0
PF00543.13-1	PS00638	0.0596658711217184	1	1	50.0	838.0	50.0	50.0	2.7546504777479104E-47	50.0
PF00488.12-4	PS00486	0.294765840220386	0.748251748251748	1	428.0	1452.0	572.0	428.0	0.0	254.0
PF00909.12-7	PS01219	0.0235772357723577	0.966666666666667	1	29.0	1230.0	30.0	29.0	1.598912003916099E-38	29.0
PF00318.11-0	PS00962	0.319678714859438	0.591381872213967	1	398.0	1245.0	673.0	398.0	0.0	292.0
PF00860.11-7	PS01116	0.0174731182795699	0.634146341463415	1	26.0	1488.0	41.0	26.0	9.21805486725461E-27	26.0
PF00220.8-0	PS00264	0.515151515151515	0.894736842105263	1	51.0	99.0	57.0	51.0	1.8074978673563765E-35	33.0
PF00754.16-2	PS01285	0.0723830734966592	0.866666666666667	0.970149253731343	65.0	898.0	75.0	67.0	4.247671470243715E-68	50.0
PF01373.8-1	PS00506	0.0882352941176471	0.9375	1	15.0	170.0	16.0	15.0	2.006879459974686E-19	15.0
PF01373.8-2	PS00679	0.0882352941176471	0.9375	1	15.0	170.0	16.0	15.0	5.553713858449165E-20	15.0
PF01246.11-0	PS01073	0.302325581395349	0.802469135802469	1	65.0	215.0	81.0	65.0	2.4193911798563844E-35	41.0
PF00383.13-1	PS00903	0.0519705500216544	0.574162679425837	1	120.0	2309.0	209.0	120.0	2.4924365411001788E-54	110.0
PF00383.13-2	PS00903	0.0498051104374188	0.550239234449761	0.958333333333333	115.0	2309.0	209.0	120.0	1.9977643249799776E-53	109.0
PF00069.16-0	PS00107	0.073302279970581	0.58974358974359	0.985714285714286	1794.0	24474.0	3042.0	1820.0	0.0	348.0
PF00069.16-1	PS01351	0.00661926942878156	0.910112359550562	0.993865030674847	162.0	24474.0	178.0	163.0	2.7774282535585603E-68	160.0
PF00069.16-3	PS01351	0.00666012911661355	0.915730337078652	1	163.0	24474.0	178.0	163.0	3.4703489911349954E-69	160.0
PF00069.16-3	PS00108	0.0817193756639699	0.845665961945032	0.997506234413965	2000.0	24474.0	2365.0	2005.0	0.0	315.0
PF00484.10-0	PS00704	0.0231990231990232	0.826086956521739	1	19.0	819.0	23.0	19.0	2.3425849983812065E-21	18.0
PF00484.10-2	PS00705	0.0268620268620269	1	1	22.0	819.0	22.0	22.0	1.3508559363656075E-24	21.0
PF00255.10-1	PS00763	0.123936816524909	0.918918918918919	1	102.0	823.0	111.0	102.0	3.6363447152994234E-117	101.0
PF00809.13-0	PS00792	0.0345086271567892	0.978723404255319	1	46.0	1333.0	47.0	46.0	4.272073586288624E-59	45.0
PF00809.13-1	PS00793	0.032258064516129	0.934782608695652	1	43.0	1333.0	46.0	43.0	9.719659950332334E-57	42.0
PF01280.11-0	PS00526	0.155913978494624	0.935483870967742	1	29.0	186.0	31.0	29.0	5.043613661792189E-26	28.0
PF01280.11-1	PS00526	0.150537634408602	0.903225806451613	0.96551724137931	28.0	186.0	31.0	29.0	4.389052425370775E-25	28.0
PF00858.15-15	PS01206	0.192567567567568	0.904761904761905	1	57.0	296.0	63.0	57.0	2.0723264527978902E-76	55.0
PF01206.8-0	PS01148	0.130281690140845	0.69811320754717	1	74.0	568.0	106.0	74.0	4.535514058783586E-32	74.0
PF00354.8-1	PS00289	0.197530864197531	0.680851063829787	1	32.0	162.0	47.0	32.0	4.5739686259253505E-31	32.0
PF00233.10-1	PS00126	0.145794392523364	0.975	1	78.0	535.0	80.0	78.0	3.211634910002493E-112	76.0
PF03167.10-0	PS00130	0.174311926605505	0.794425087108014	1	228.0	1308.0	287.0	228.0	6.079333931399956E-207	221.0
PF02126.9-0	PS01322	0.0720720720720721	0.8	1	8.0	111.0	10.0	8.0	3.968837181665552E-14	8.0
PF00120.15-3	PS00181	0.0584129316678913	0.929824561403509	1	159.0	2722.0	171.0	159.0	4.892249389705569E-202	153.0
PF00262.9-1	PS00803	0.155115511551155	0.886792452830189	1	47.0	303.0	53.0	47.0	1.2341840679312612E-65	47.0
PF00262.9-6	PS00804	0.155115511551155	0.87037037037037	1	47.0	303.0	54.0	47.0	2.765462857355408E-75	47.0
PF00004.20-2	PS00674	0.0334120823489706	0.878698224852071	0.98019801980198	297.0	8889.0	338.0	303.0	0.0	244.0
PF00351.12-4	PS00367	0.106583072100313	0.971428571428571	1	34.0	319.0	35.0	34.0	2.745038206223763E-22	27.0
PF00800.9-5	PS00857	0.0285234899328859	0.85	1	17.0	596.0	20.0	17.0	2.3694777016900678E-20	17.0
PF00277.9-1	PS00992	0.28735632183908	1	1	25.0	87.0	25.0	25.0	5.864780183490745E-18	22.0
PF00244.11-5	PS00797	0.238779174147217	0.923611111111111	1	133.0	557.0	144.0	133.0	4.612372588247071E-153	131.0
PF00297.13-3	PS00474	0.512165450121654	0.709949409780776	1	421.0	822.0	593.0	421.0	0.0	336.0
PF00476.11-2	PS00447	0.0501002004008016	0.862068965517241	1	50.0	998.0	58.0	50.0	1.0314534812237617E-77	50.0
PF00265.9-4	PS00603	0.306818181818182	0.75	1	135.0	440.0	180.0	135.0	1.1084348340283446E-163	135.0
