# Supplementary material for: Predicting conserved protein motifs with Sub-HMMs
Source: BMC Bioinformatics. 2010 Apr 26;11:205. doi: 10.1186/1471-2105-11-205 (PMC2879284; doi:10.1186/1471-2105-11-205)
Supplement: Additional file 2 — CSA Comparisons. Plain text file containing data for the comparison between CSA and sub-HMMs. Column descriptions are given at the beginning of the file. [file 1471-2105-11-205-S2.CSV]

name of sub-hmm	identifies the site. the format is <pdb id>-<chain>-<position>	percentage of pfam family members which overlapped with the csa site	size of the pfam family	the probability of this overlap occurring by chance
pfam	csa	% overlap/pfam	# pfam	p-value
PF01746.12-2	1uam-A-169	0.00152439024390244	656.0	0.06008583690987126
PF00186.10-0	1dhf-A-23	0.00103412616339193	967.0	0.050279329608938564
PF00186.10-0	1dhf-B-23	0.00103412616339193	967.0	0.050279329608938564
PF00186.10-0	1ra2-A-20	0.00103412616339193	967.0	0.0596026490066225
PF00186.10-1	1dhf-A-31	0.00103412616339193	967.0	0.06818181818181818
PF00186.10-1	1dhf-B-31	0.00103412616339193	967.0	0.06818181818181818
PF00186.10-1	1ra2-A-27	0.00103412616339193	967.0	0.08108108108108109
PF00186.10-1	1ra2-A-28	0.00103412616339193	967.0	0.08108108108108109
PF00186.10-1	1ra2-A-31	0.00103412616339193	967.0	0.08108108108108109
PF00186.10-2	1ra2-A-54	0.00103412616339193	967.0	0.1764705882352941
PF00186.10-3	1ra2-A-94	0.00103412616339193	967.0	0.08843537414965985
PF00749.12-5	1j09-A-246	0.000693000693000693	1443.0	0.017353579175704993
PF00334.10-0	1nsp-A-16	0.00111607142857143	896.0	0.11428571428571427
PF00334.10-0	1pae-X-16	0.00111607142857143	896.0	0.11428571428571427
PF00334.10-3	1nsp-A-119	0.00111607142857143	896.0	0.061224489795918366
PF00332.9-4	1ghs-A-259	0.00163398692810458	612.0	0.027607361963190188
PF00332.9-4	1ghs-B-259	0.00163398692810458	612.0	0.027607361963190188
PF00332.9-7	1ghs-A-316	0.00163398692810458	612.0	0.033950617283950615
PF00332.9-7	1ghs-B-316	0.00163398692810458	612.0	0.033950617283950615
PF00296.11-0	1luc-A-44	0.000524383848977452	1907.0	0.24041811846689895
PF00296.11-0	1luc-A-45	0.000524383848977452	1907.0	0.24041811846689895
PF07736.2-2	1dbf-A-90	0.0119047619047619	84.0	0.21904761904761905
PF07736.2-2	1dbf-B-90	0.0119047619047619	84.0	0.21904761904761905
PF07736.2-2	1dbf-C-90	0.0119047619047619	84.0	0.21904761904761905
PF01630.9-3	1fcq-A-143	0.0108695652173913	92.0	0.04931506849315068
PF01630.9-3	1fcq-A-145	0.0108695652173913	92.0	0.04931506849315068
PF01630.9-4	1fcq-A-216	0.0108695652173913	92.0	0.11337209302325582
PF01630.9-7	1fcq-A-333	0.0108695652173913	92.0	0.02406417112299465
PF00068.10-0	1bp2-A-52	0.00148809523809524	672.0	0.26956521739130435
PF00068.10-0	1bp2-A-70	0.00148809523809524	672.0	0.26956521739130435
PF00068.10-0	1n29-A-47	0.00148809523809524	672.0	0.2719298245614035
PF00068.10-1	1bp2-A-121	0.00148809523809524	672.0	0.1230769230769231
PF00326.12-2	1qfm-A-554	0.000698324022346369	1432.0	0.01282051282051282
PF00326.12-4	1qfm-A-641	0.000698324022346369	1432.0	0.015714285714285722
PF00326.12-5	1qfm-A-680	0.000698324022346369	1432.0	0.009943181818181821
PF00149.19-1	1s95-A-274	0.000147405660377358	6784.0	0.018329938900203666
PF00149.19-1	1s95-A-275	0.000147405660377358	6784.0	0.018329938900203666
PF00149.19-1	1s95-B-274	0.000147405660377358	6784.0	0.018329938900203666
PF00149.19-1	1s95-B-275	0.000147405660377358	6784.0	0.018329938900203666
PF00149.19-1	1aui-A-121	0.000147405660377358	6784.0	0.017543859649122806
PF00149.19-2	1ush-A-116	0.000147405660377358	6784.0	0.016605166051660524
PF00149.19-2	1ush-A-117	0.000147405660377358	6784.0	0.016605166051660524
PF00149.19-2	1ush-A-120	0.000147405660377358	6784.0	0.016605166051660524
PF00149.19-2	1s95-A-303	0.000147405660377358	6784.0	0.018329938900203666
PF00149.19-2	1s95-A-304	0.000147405660377358	6784.0	0.018329938900203666
PF00149.19-2	1s95-B-303	0.000147405660377358	6784.0	0.018329938900203666
PF00149.19-2	1s95-B-304	0.000147405660377358	6784.0	0.018329938900203666
PF00149.19-2	4kbp-A-202	0.000147405660377358	6784.0	0.021226415094339618
PF00149.19-2	4kbp-B-202	0.000147405660377358	6784.0	0.021226415094339618
PF00149.19-2	4kbp-C-202	0.000147405660377358	6784.0	0.021226415094339618
PF00149.19-2	4kbp-D-202	0.000147405660377358	6784.0	0.021226415094339618
PF00149.19-2	1aui-A-151	0.000147405660377358	6784.0	0.017543859649122806
PF00149.19-3	1s95-A-400	0.000147405660377358	6784.0	0.11607142857142856
PF00149.19-3	1s95-B-400	0.000147405660377358	6784.0	0.11607142857142856
PF00149.19-3	4kbp-A-295	0.000147405660377358	6784.0	0.030952380952380957
PF00149.19-3	4kbp-A-296	0.000147405660377358	6784.0	0.030952380952380957
PF00149.19-3	4kbp-B-295	0.000147405660377358	6784.0	0.030952380952380957
PF00149.19-3	4kbp-B-296	0.000147405660377358	6784.0	0.030952380952380957
PF00149.19-3	4kbp-C-295	0.000147405660377358	6784.0	0.030952380952380957
PF00149.19-3	4kbp-C-296	0.000147405660377358	6784.0	0.030952380952380957
PF00149.19-3	4kbp-D-295	0.000147405660377358	6784.0	0.030952380952380957
PF00149.19-3	4kbp-D-296	0.000147405660377358	6784.0	0.030952380952380957
PF00149.19-4	1s95-A-427	0.000147405660377358	6784.0	0.018329938900203666
PF00149.19-4	1s95-B-427	0.000147405660377358	6784.0	0.018329938900203666
PF02894.8-1	1ofg-A-269	0.000568181818181818	1760.0	0.03827751196172249
PF02894.8-1	1ofg-B-269	0.000568181818181818	1760.0	0.03827751196172249
PF02894.8-1	1ofg-C-269	0.000568181818181818	1760.0	0.03827751196172249
PF02894.8-1	1ofg-D-269	0.000568181818181818	1760.0	0.03827751196172249
PF02894.8-1	1ofg-E-269	0.000568181818181818	1760.0	0.03827751196172249
PF02894.8-1	1ofg-F-269	0.000568181818181818	1760.0	0.03827751196172249
PF05408.2-3	1qol-A-163	0.00377358490566038	265.0	0.006037084950409662
PF05408.2-3	1qol-B-163	0.00377358490566038	265.0	0.006037084950409662
PF05408.2-3	1qol-C-163	0.00377358490566038	265.0	0.006037084950409662
PF05408.2-3	1qol-D-163	0.00377358490566038	265.0	0.006037084950409662
PF05408.2-3	1qol-E-163	0.00377358490566038	265.0	0.006037084950409662
PF05408.2-3	1qol-F-163	0.00377358490566038	265.0	0.006037084950409662
PF05408.2-3	1qol-G-163	0.00377358490566038	265.0	0.006037084950409662
PF05408.2-3	1qol-H-163	0.00377358490566038	265.0	0.006037084950409662
PF01470.8-1	1aug-A-81	0.0053475935828877	187.0	0.20670391061452514
PF01470.8-1	1aug-A-91	0.0053475935828877	187.0	0.20670391061452514
PF01470.8-3	1aug-A-144	0.0053475935828877	187.0	0.12500000000000003
PF01470.8-4	1aug-A-168	0.0053475935828877	187.0	0.053658536585365846
PF02374.6-0	1f48-A-18	0.00248756218905473	402.0	0.04285714285714286
PF02374.6-0	1f48-A-21	0.00248756218905473	402.0	0.04285714285714286
PF05409.4-2	2bx4-A-3385	0.00581395348837209	172.0	0.0035466023549439625
PF08291.2-2	1lbu-A-234	0.0111111111111111	90.0	0.028112449799196786
PF00929.15-0	1j53-A-14	0.000436109899694723	2293.0	0.03829787234042554
PF00929.15-0	1w0h-A-136	0.000436109899694723	2293.0	0.026392961876832845
PF00929.15-2	1j53-A-61	0.000436109899694723	2293.0	0.04721030042918455
PF00929.15-3	1j53-A-162	0.000436109899694723	2293.0	0.03829787234042554
PF00929.15-3	1w0h-A-293	0.000436109899694723	2293.0	0.026392961876832845
PF05014.6-0	1f8x-A-72	0.00757575757575758	132.0	0.12056737588652482
PF05014.6-1	1f8x-A-92	0.00757575757575758	132.0	0.19696969696969696
PF05014.6-1	1f8x-A-98	0.00757575757575758	132.0	0.19696969696969696
PF07882.3-5	1fui-A-337	0.0263157894736842	38.0	0.0313588850174216
PF07882.3-5	1fui-B-337	0.0263157894736842	38.0	0.0313588850174216
PF07882.3-5	1fui-C-337	0.0263157894736842	38.0	0.0313588850174216
PF07882.3-5	1fui-D-337	0.0263157894736842	38.0	0.0313588850174216
PF07882.3-5	1fui-E-337	0.0263157894736842	38.0	0.0313588850174216
PF07882.3-5	1fui-F-337	0.0263157894736842	38.0	0.0313588850174216
PF01747.8-1	1j70-A-197	0.00374531835205993	267.0	0.042769857433808546
PF01747.8-1	1j70-A-201	0.00374531835205993	267.0	0.042769857433808546
PF01747.8-1	1j70-A-204	0.00374531835205993	267.0	0.042769857433808546
PF01747.8-1	1j70-B-197	0.00374531835205993	267.0	0.042769857433808546
PF01747.8-1	1j70-B-201	0.00374531835205993	267.0	0.042769857433808546
PF01747.8-1	1j70-B-204	0.00374531835205993	267.0	0.042769857433808546
PF01747.8-1	1j70-C-197	0.00374531835205993	267.0	0.042769857433808546
PF01747.8-1	1j70-C-201	0.00374531835205993	267.0	0.042769857433808546
PF01747.8-1	1j70-C-204	0.00374531835205993	267.0	0.042769857433808546
PF01747.8-3	1g8f-A-290	0.00374531835205993	267.0	0.06444906444906445
PF01341.8-3	1tml-A-148	0.00740740740740741	135.0	0.027906976744186043
PF00037.18-0	1jnr-B-48	0.00013022528975127	7679.0	0.08633093525179855
PF00037.18-0	1jnr-D-48	0.00013022528975127	7679.0	0.08633093525179855
PF02615.5-0	1s20-A-44	0.00340136054421769	294.0	0.040624999999999994
PF02615.5-0	1s20-B-44	0.00340136054421769	294.0	0.040624999999999994
PF02615.5-0	1s20-C-44	0.00340136054421769	294.0	0.040624999999999994
PF02615.5-0	1s20-D-44	0.00340136054421769	294.0	0.040624999999999994
PF02615.5-0	1s20-E-44	0.00340136054421769	294.0	0.040624999999999994
PF02615.5-0	1s20-F-44	0.00340136054421769	294.0	0.040624999999999994
PF02615.5-0	1s20-G-44	0.00340136054421769	294.0	0.040624999999999994
PF02615.5-0	1s20-H-44	0.00340136054421769	294.0	0.040624999999999994
PF00670.12-0	1b3r-A-190	0.00186915887850467	535.0	0.0962025316455696
PF00670.12-0	1b3r-A-191	0.00186915887850467	535.0	0.0962025316455696
PF00670.12-0	1b3r-A-195	0.00186915887850467	535.0	0.0962025316455696
PF00670.12-0	1b3r-B-190	0.00186915887850467	535.0	0.0962025316455696
PF00670.12-0	1b3r-B-191	0.00186915887850467	535.0	0.0962025316455696
PF00670.12-0	1b3r-B-195	0.00186915887850467	535.0	0.0962025316455696
PF00670.12-0	1b3r-C-190	0.00186915887850467	535.0	0.0962025316455696
PF00670.12-0	1b3r-C-191	0.00186915887850467	535.0	0.0962025316455696
PF00670.12-0	1b3r-C-195	0.00186915887850467	535.0	0.0962025316455696
PF00670.12-0	1b3r-D-190	0.00186915887850467	535.0	0.0962025316455696
PF00670.12-0	1b3r-D-191	0.00186915887850467	535.0	0.0962025316455696
PF00670.12-0	1b3r-D-195	0.00186915887850467	535.0	0.0962025316455696
PF00670.12-3	1b3r-A-301	0.00186915887850467	535.0	0.021226415094339618
PF00670.12-3	1b3r-B-301	0.00186915887850467	535.0	0.021226415094339618
PF00670.12-3	1b3r-C-301	0.00186915887850467	535.0	0.021226415094339618
PF00670.12-3	1b3r-D-301	0.00186915887850467	535.0	0.021226415094339618
PF02812.9-1	1hrd-A-126	0.00109170305676856	916.0	0.06367924528301887
PF02812.9-1	1hrd-B-126	0.00109170305676856	916.0	0.06367924528301887
PF02812.9-1	1hrd-C-126	0.00109170305676856	916.0	0.06367924528301887
PF02812.9-2	1hrd-A-166	0.00109170305676856	916.0	0.020361990950226245
PF02812.9-2	1hrd-B-166	0.00109170305676856	916.0	0.020361990950226245
PF02812.9-2	1hrd-C-166	0.00109170305676856	916.0	0.020361990950226245
PF01179.11-8	1oac-A-413	0.00442477876106195	226.0	0.020188425302826378
PF01179.11-8	1oac-B-413	0.00442477876106195	226.0	0.020188425302826378
PF01641.9-0	1l1d-A-440	0.00132802124833997	753.0	0.03155818540433925
PF01641.9-0	1l1d-B-440	0.00132802124833997	753.0	0.03155818540433925
PF01641.9-2	1l1d-A-480	0.00132802124833997	753.0	0.03155818540433925
PF01641.9-2	1l1d-A-484	0.00132802124833997	753.0	0.03155818540433925
PF01641.9-2	1l1d-B-480	0.00132802124833997	753.0	0.03155818540433925
PF01641.9-2	1l1d-B-484	0.00132802124833997	753.0	0.03155818540433925
PF01641.9-3	1l1d-A-493	0.00132802124833997	753.0	0.021484374999999997
PF01641.9-3	1l1d-A-495	0.00132802124833997	753.0	0.021484374999999997
PF01641.9-3	1l1d-B-493	0.00132802124833997	753.0	0.021484374999999997
PF01641.9-3	1l1d-B-495	0.00132802124833997	753.0	0.021484374999999997
PF02763.5-3	1tox-A-180	0.1	10.0	0.016100178890876563
PF02763.5-3	1tox-B-180	0.1	10.0	0.016100178890876563
PF00160.12-1	1m9c-A-55	0.000467726847521048	2138.0	0.17730496453900713
PF00160.12-1	1m9c-A-60	0.000467726847521048	2138.0	0.17730496453900713
PF00160.12-1	1m9c-A-63	0.000467726847521048	2138.0	0.17730496453900713
PF00160.12-1	1m9c-B-55	0.000467726847521048	2138.0	0.17730496453900713
PF00160.12-1	1m9c-B-60	0.000467726847521048	2138.0	0.17730496453900713
PF00160.12-1	1m9c-B-63	0.000467726847521048	2138.0	0.17730496453900713
PF00160.12-2	1m9c-A-102	0.000467726847521048	2138.0	0.09933774834437087
PF00160.12-2	1m9c-A-113	0.000467726847521048	2138.0	0.09933774834437087
PF00160.12-2	1m9c-B-102	0.000467726847521048	2138.0	0.09933774834437087
PF00160.12-2	1m9c-B-113	0.000467726847521048	2138.0	0.09933774834437087
PF00160.12-3	1m9c-A-122	0.000467726847521048	2138.0	0.09933774834437087
PF00160.12-3	1m9c-B-122	0.000467726847521048	2138.0	0.09933774834437087
PF00676.11-6	1dtw-A-336	0.000670241286863271	1492.0	0.05938242280285036
PF01266.15-3	1jnr-A-265	0.000140845070422535	7100.0	0.02384737678855326
PF01266.15-3	1jnr-C-265	0.000140845070422535	7100.0	0.02384737678855326
PF02230.7-0	1auo-A-23	0.00159489633173844	627.0	0.033018867924528295
PF02230.7-0	1auo-B-23	0.00159489633173844	627.0	0.033018867924528295
PF02230.7-4	1auo-A-114	0.00159489633173844	627.0	0.04285714285714286
PF02230.7-4	1auo-A-115	0.00159489633173844	627.0	0.04285714285714286
PF02230.7-4	1auo-B-114	0.00159489633173844	627.0	0.04285714285714286
PF02230.7-4	1auo-B-115	0.00159489633173844	627.0	0.04285714285714286
PF02230.7-7	1auo-A-199	0.00159489633173844	627.0	0.04285714285714286
PF02230.7-7	1auo-B-199	0.00159489633173844	627.0	0.04285714285714286
PF07977.4-1	1mka-A-71	0.00110619469026549	904.0	0.27205882352941174
PF07977.4-1	1mka-A-77	0.00110619469026549	904.0	0.27205882352941174
PF07977.4-1	1mka-A-80	0.00110619469026549	904.0	0.27205882352941174
PF07977.4-1	1mka-A-81	0.00110619469026549	904.0	0.27205882352941174
PF07977.4-1	1mka-A-85	0.00110619469026549	904.0	0.27205882352941174
PF07977.4-1	1mka-B-71	0.00110619469026549	904.0	0.27205882352941174
PF07977.4-1	1mka-B-77	0.00110619469026549	904.0	0.27205882352941174
PF07977.4-1	1mka-B-80	0.00110619469026549	904.0	0.27205882352941174
PF07977.4-1	1mka-B-81	0.00110619469026549	904.0	0.27205882352941174
PF07977.4-1	1mka-B-85	0.00110619469026549	904.0	0.27205882352941174
PF00155.12-2	1bs0-A-133	0.000130259215839521	7677.0	0.02941176470588235
PF00155.12-3	1bs0-A-175	0.000130259215839521	7677.0	0.02941176470588235
PF00155.12-4	1bs0-A-204	0.000130259215839521	7677.0	0.023936170212765957
PF00155.12-6	1bs0-A-236	0.000130259215839521	7677.0	0.02941176470588235
PF01853.9-3	1mj9-A-338	0.00444444444444444	225.0	0.03962703962703963
PF01048.11-1	2bsx-A-206	0.000919963201471941	1087.0	0.051282051282051266
PF01048.11-2	1t0u-A-80	0.000919963201471941	1087.0	0.08547008547008547
PF01048.11-2	1t0u-B-80	0.000919963201471941	1087.0	0.08547008547008547
PF01048.11-4	1a69-A-205	0.000919963201471941	1087.0	0.05726872246696036
PF01048.11-4	1a69-B-205	0.000919963201471941	1087.0	0.05726872246696036
PF01048.11-4	1a69-C-205	0.000919963201471941	1087.0	0.05726872246696036
PF01379.11-3	2ypn-A-84	0.00159744408945687	626.0	0.036303630363036306
PF01379.11-5	2ypn-A-131	0.00159744408945687	626.0	0.060810810810810814
PF01379.11-5	2ypn-A-132	0.00159744408945687	626.0	0.060810810810810814
PF01379.11-6	2ypn-A-149	0.00159744408945687	626.0	0.057239057239057235
PF01379.11-6	2ypn-A-155	0.00159744408945687	626.0	0.057239057239057235
PF01509.9-0	1ze1-A-39	0.00134228187919463	745.0	0.0839160839160839
PF01509.9-0	1ze1-B-39	0.00134228187919463	745.0	0.0839160839160839
PF01509.9-0	1ze1-C-39	0.00134228187919463	745.0	0.0839160839160839
PF01509.9-0	1ze1-D-39	0.00134228187919463	745.0	0.0839160839160839
PF01509.9-1	1ze1-A-67	0.00134228187919463	745.0	0.03333333333333333
PF01509.9-1	1ze1-B-67	0.00134228187919463	745.0	0.03333333333333333
PF01509.9-1	1ze1-C-67	0.00134228187919463	745.0	0.03333333333333333
PF01509.9-1	1ze1-D-67	0.00134228187919463	745.0	0.03333333333333333
PF01126.11-0	1dve-A-25	0.00421940928270042	237.0	0.03202846975088968
PF01126.11-1	1dve-A-58	0.00421940928270042	237.0	0.03942652329749104
PF01126.11-3	1dve-A-135	0.00421940928270042	237.0	0.06617647058823528
PF01126.11-3	1dve-A-136	0.00421940928270042	237.0	0.06617647058823528
PF01126.11-3	1dve-A-139	0.00421940928270042	237.0	0.06617647058823528
PF01126.11-3	1dve-A-140	0.00421940928270042	237.0	0.06617647058823528
PF01126.11-3	1dve-A-143	0.00421940928270042	237.0	0.06617647058823528
PF01126.11-3	1wnw-A-140	0.00421940928270042	237.0	0.0909090909090909
PF01126.11-3	1wnw-B-140	0.00421940928270042	237.0	0.0909090909090909
PF01126.11-3	1wnw-C-140	0.00421940928270042	237.0	0.0909090909090909
PF00305.10-8	1lnh-A-713	0.00305810397553517	327.0	0.04000000000000001
PF01820.12-0	2dln-A-15	0.00130718954248366	765.0	0.08098591549295776
PF01168.11-1	1bd0-A-39	0.000722543352601156	1384.0	0.029100529100529095
PF01168.11-1	1bd0-B-39	0.000722543352601156	1384.0	0.029100529100529095
PF01168.11-3	1bd0-A-136	0.000722543352601156	1384.0	0.03183023872679045
PF01168.11-3	1bd0-B-136	0.000722543352601156	1384.0	0.03183023872679045
PF01427.8-1	1r44-A-71	0.00518134715025907	193.0	0.09729729729729732
PF01427.8-1	1r44-B-71	0.00518134715025907	193.0	0.09729729729729732
PF01427.8-1	1r44-C-71	0.00518134715025907	193.0	0.09729729729729732
PF01427.8-1	1r44-D-71	0.00518134715025907	193.0	0.09729729729729732
PF01427.8-1	1r44-E-71	0.00518134715025907	193.0	0.09729729729729732
PF01427.8-1	1r44-F-71	0.00518134715025907	193.0	0.09729729729729732
PF01427.8-4	1r44-A-181	0.00518134715025907	193.0	0.12777777777777777
PF01427.8-4	1r44-B-181	0.00518134715025907	193.0	0.12777777777777777
PF01427.8-4	1r44-C-181	0.00518134715025907	193.0	0.12777777777777777
PF01427.8-4	1r44-D-181	0.00518134715025907	193.0	0.12777777777777777
PF01427.8-4	1r44-E-181	0.00518134715025907	193.0	0.12777777777777777
PF01427.8-4	1r44-F-181	0.00518134715025907	193.0	0.12777777777777777
PF01451.12-0	1ljl-A-10	0.000943396226415094	1060.0	0.11864406779661016
PF01451.12-0	1ljl-A-12	0.000943396226415094	1060.0	0.11864406779661016
PF01451.12-0	1ljl-A-13	0.000943396226415094	1060.0	0.11864406779661016
PF01451.12-0	1ljl-A-14	0.000943396226415094	1060.0	0.11864406779661016
PF01451.12-0	1ljl-A-16	0.000943396226415094	1060.0	0.11864406779661016
PF01451.12-0	1ljl-A-17	0.000943396226415094	1060.0	0.11864406779661016
PF01451.12-0	1pnt-A-13	0.000943396226415094	1060.0	0.09655172413793103
PF01451.12-0	1pnt-A-18	0.000943396226415094	1060.0	0.09655172413793103
PF01451.12-0	1pnt-A-19	0.000943396226415094	1060.0	0.09655172413793103
PF01451.12-3	1ljl-A-82	0.000943396226415094	1060.0	0.07317073170731705
PF00579.16-4	2ts1-A-230	0.000616142945163278	1623.0	0.060606060606060615
PF00579.16-4	2ts1-A-233	0.000616142945163278	1623.0	0.060606060606060615
PF00579.16-5	2ts1-A-230	0.000616142945163278	1623.0	0.024390243902439022
PF00579.16-5	2ts1-A-233	0.000616142945163278	1623.0	0.024390243902439022
PF00579.16-5	1d2r-A-192	0.000616142945163278	1623.0	0.03459119496855346
PF00579.16-5	1d2r-A-195	0.000616142945163278	1623.0	0.03459119496855346
PF00579.16-5	1d2r-B-192	0.000616142945163278	1623.0	0.03459119496855346
PF00579.16-5	1d2r-B-195	0.000616142945163278	1623.0	0.03459119496855346
PF00579.16-5	1d2r-C-192	0.000616142945163278	1623.0	0.03459119496855346
PF00579.16-5	1d2r-C-195	0.000616142945163278	1623.0	0.03459119496855346
PF00579.16-5	1d2r-D-192	0.000616142945163278	1623.0	0.03459119496855346
PF00579.16-5	1d2r-D-195	0.000616142945163278	1623.0	0.03459119496855346
PF00579.16-5	1d2r-E-192	0.000616142945163278	1623.0	0.03459119496855346
PF00579.16-5	1d2r-E-195	0.000616142945163278	1623.0	0.03459119496855346
PF00579.16-5	1d2r-F-192	0.000616142945163278	1623.0	0.03459119496855346
PF00579.16-5	1d2r-F-195	0.000616142945163278	1623.0	0.03459119496855346
PF01828.8-1	1s2k-A-107	0.0333333333333333	30.0	0.10593220338983049
PF01828.8-4	1s2k-A-190	0.0333333333333333	30.0	0.06530612244897958
PF01263.11-7	1snz-A-176	0.00111111111111111	900.0	0.04573170731707317
PF01263.11-7	1snz-B-176	0.00111111111111111	900.0	0.04573170731707317
PF01263.11-2	1snz-A-307	0.00111111111111111	900.0	0.030030030030030033
PF01263.11-2	1snz-B-307	0.00111111111111111	900.0	0.030030030030030033
PF01547.16-3	2thi-A-143	0.000193986420950533	5155.0	0.07894736842105263
PF01547.16-3	2thi-B-143	0.000193986420950533	5155.0	0.07894736842105263
PF02142.13-1	1b93-A-71	0.000693962526023595	1441.0	0.02684563758389262
PF02142.13-1	1b93-B-71	0.000693962526023595	1441.0	0.02684563758389262
PF02142.13-1	1b93-C-71	0.000693962526023595	1441.0	0.02684563758389262
PF02142.13-1	1p4r-A-66	0.000693962526023595	1441.0	0.0259515570934256
PF02142.13-1	1p4r-B-66	0.000693962526023595	1441.0	0.0259515570934256
PF01569.12-0	1vnc-A-353	0.0005249343832021	1905.0	0.014975041597337767
PF01569.12-0	1qi9-A-341	0.0005249343832021	1905.0	0.01824817518248175
PF01569.12-0	1qi9-B-341	0.0005249343832021	1905.0	0.01824817518248175
PF01569.12-1	1vnc-A-404	0.0005249343832021	1905.0	0.014975041597337767
PF01569.12-1	1qi9-A-418	0.0005249343832021	1905.0	0.016393442622950817
PF01569.12-1	1qi9-B-418	0.0005249343832021	1905.0	0.016393442622950817
PF01569.12-1	1d2t-A-168	0.0005249343832021	1905.0	0.03734439834024896
PF01569.12-2	1qi9-A-486	0.0005249343832021	1905.0	0.03525046382189238
PF01569.12-2	1qi9-B-486	0.0005249343832021	1905.0	0.03525046382189238
PF01569.12-2	1d2t-A-201	0.0005249343832021	1905.0	0.08225108225108226
PF01569.12-2	1d2t-A-207	0.0005249343832021	1905.0	0.08225108225108226
PF01569.12-2	1d2t-A-211	0.0005249343832021	1905.0	0.08225108225108226
PF00142.9-0	1n2c-E-11	0.000154846701765252	6458.0	0.05818181818181818
PF00142.9-0	1n2c-E-16	0.000154846701765252	6458.0	0.05818181818181818
PF00142.9-0	1n2c-F-11	0.000154846701765252	6458.0	0.05818181818181818
PF00142.9-0	1n2c-F-16	0.000154846701765252	6458.0	0.05818181818181818
PF00142.9-0	1n2c-G-11	0.000154846701765252	6458.0	0.05818181818181818
PF00142.9-0	1n2c-G-16	0.000154846701765252	6458.0	0.05818181818181818
PF00142.9-0	1n2c-H-11	0.000154846701765252	6458.0	0.05818181818181818
PF00142.9-0	1n2c-H-16	0.000154846701765252	6458.0	0.05818181818181818
PF00142.9-1	1n2c-E-42	0.000154846701765252	6458.0	0.031914893617021274
PF00142.9-1	1n2c-F-42	0.000154846701765252	6458.0	0.031914893617021274
PF00142.9-1	1n2c-G-42	0.000154846701765252	6458.0	0.031914893617021274
PF00142.9-1	1n2c-H-42	0.000154846701765252	6458.0	0.031914893617021274
PF00142.9-3	1n2c-E-130	0.000154846701765252	6458.0	0.09398496240601502
PF00142.9-3	1n2c-F-130	0.000154846701765252	6458.0	0.09398496240601502
PF00142.9-3	1n2c-G-130	0.000154846701765252	6458.0	0.09398496240601502
PF00142.9-3	1n2c-H-130	0.000154846701765252	6458.0	0.09398496240601502
PF00716.8-0	1iec-A-63	0.0103092783505155	97.0	0.018678160919540235
PF00716.8-0	1nkk-A-63	0.0103092783505155	97.0	0.018678160919540235
PF00716.8-2	1iec-A-134	0.0103092783505155	97.0	0.03352769679300291
PF00716.8-2	1nkk-A-132	0.0103092783505155	97.0	0.03352769679300291
PF00716.8-3	1iec-A-165	0.0103092783505155	97.0	0.027536231884057974
PF00716.8-3	1iec-A-166	0.0103092783505155	97.0	0.027536231884057974
PF00716.8-3	1nkk-A-157	0.0103092783505155	97.0	0.027536231884057974
PF00716.8-3	1nkk-A-165	0.0103092783505155	97.0	0.027536231884057974
PF02572.6-0	1g64-A-41	0.0025062656641604	399.0	0.26282051282051283
PF02572.6-0	1g64-A-43	0.0025062656641604	399.0	0.26282051282051283
PF00118.15-1	1a6d-A-63	0.000166805671392827	5995.0	0.04198473282442748
PF00118.15-1	1a6d-B-62	0.000166805671392827	5995.0	0.042145593869731796
PF00118.15-8	1a6d-A-96	0.000166805671392827	5995.0	0.02824858757062147
PF00118.15-8	1a6d-A-97	0.000166805671392827	5995.0	0.02824858757062147
PF00118.15-8	1a6d-B-95	0.000166805671392827	5995.0	0.02835538752362949
PF00118.15-8	1a6d-B-96	0.000166805671392827	5995.0	0.02835538752362949
PF00118.15-2	1a6d-A-390	0.000166805671392827	5995.0	0.02824858757062147
PF00118.15-2	1a6d-B-391	0.000166805671392827	5995.0	0.03225806451612903
PF03441.5-2	1dnp-A-360	0.0012987012987013	770.0	0.16502463054187191
PF03441.5-2	1dnp-B-360	0.0012987012987013	770.0	0.16502463054187191
PF01625.12-2	1ff3-A-95	0.00107411385606874	931.0	0.1151832460732984
PF01625.12-2	1ff3-B-95	0.00107411385606874	931.0	0.1151832460732984
PF01625.12-2	1ff3-C-95	0.00107411385606874	931.0	0.1151832460732984
PF01808.9-3	1p4r-A-266	0.00151975683890578	658.0	0.02241379310344828
PF01808.9-3	1p4r-A-267	0.00151975683890578	658.0	0.02241379310344828
PF01808.9-3	1p4r-B-266	0.00151975683890578	658.0	0.02241379310344828
PF01808.9-3	1p4r-B-267	0.00151975683890578	658.0	0.02241379310344828
PF01808.9-7	1p4r-A-431	0.00151975683890578	658.0	0.0762250453720508
PF01808.9-7	1p4r-B-431	0.00151975683890578	658.0	0.0762250453720508
PF00384.13-10	1aa6-A-333	0.00024515812699191	4079.0	0.014164305949008504
PF00730.16-0	1mud-A-37	0.000434971726837756	2299.0	0.04154302670623145
PF00730.16-3	2abk-A-138	0.000434971726837756	2299.0	0.04433497536945812
PF01916.8-1	1roz-A-137	0.00420168067226891	238.0	0.05413105413105414
PF01916.8-1	1roz-B-137	0.00420168067226891	238.0	0.05413105413105414
PF01916.8-5	1roz-A-288	0.00420168067226891	238.0	0.09467455621301774
PF01916.8-5	1roz-B-288	0.00420168067226891	238.0	0.09467455621301774
PF00285.12-4	1al6-A-244	0.000565291124929339	1769.0	0.11282051282051285
PF00285.12-4	1al6-A-274	0.000565291124929339	1769.0	0.11282051282051285
PF00285.12-5	1al6-A-320	0.000565291124929339	1769.0	0.03333333333333333
PF00285.12-6	1al6-A-375	0.000565291124929339	1769.0	0.04830917874396136
PF02261.7-0	1aw8-A-9	0.00336700336700337	297.0	0.24509803921568626
PF02261.7-1	1aw8-E-58	0.00336700336700337	297.0	0.19811320754716982
PF00464.10-0	1dfo-A-57	0.00107296137339056	932.0	0.07179487179487178
PF00464.10-0	1dfo-B-57	0.00107296137339056	932.0	0.07179487179487178
PF00464.10-0	1dfo-C-57	0.00107296137339056	932.0	0.07179487179487178
PF00464.10-0	1dfo-D-57	0.00107296137339056	932.0	0.07179487179487178
PF00464.10-5	1dfo-A-226	0.00107296137339056	932.0	0.0663265306122449
PF00464.10-5	1dfo-A-229	0.00107296137339056	932.0	0.0663265306122449
PF00464.10-5	1dfo-B-226	0.00107296137339056	932.0	0.0663265306122449
PF00464.10-5	1dfo-B-229	0.00107296137339056	932.0	0.0663265306122449
PF00464.10-5	1dfo-C-226	0.00107296137339056	932.0	0.0663265306122449
PF00464.10-5	1dfo-C-229	0.00107296137339056	932.0	0.0663265306122449
PF00464.10-5	1dfo-D-226	0.00107296137339056	932.0	0.0663265306122449
PF00464.10-5	1dfo-D-229	0.00107296137339056	932.0	0.0663265306122449
PF00548.11-1	1cqq-A-1578	0.000931098696461825	1074.0	0.009385265133740031
PF00548.11-2	1cqq-A-1652	0.000931098696461825	1074.0	0.005140186915887851
PF00548.11-2	1cqq-A-1654	0.000931098696461825	1074.0	0.005140186915887851
PF02962.6-0	1otg-A-35	0.00917431192660551	109.0	0.14414414414414414
PF02962.6-0	1otg-A-41	0.00917431192660551	109.0	0.14414414414414414
PF02962.6-0	1otg-B-35	0.00917431192660551	109.0	0.14414414414414414
PF02962.6-0	1otg-B-41	0.00917431192660551	109.0	0.14414414414414414
PF02962.6-0	1otg-C-35	0.00917431192660551	109.0	0.14414414414414414
PF02962.6-0	1otg-C-41	0.00917431192660551	109.0	0.14414414414414414
PF02569.6-0	2a86-A-40	0.00190114068441065	526.0	0.0472972972972973
PF02569.6-0	2a86-A-44	0.00190114068441065	526.0	0.0472972972972973
PF02569.6-0	2a86-A-47	0.00190114068441065	526.0	0.0472972972972973
PF02569.6-0	2a86-B-40	0.00190114068441065	526.0	0.0472972972972973
PF02569.6-0	2a86-B-44	0.00190114068441065	526.0	0.0472972972972973
PF02569.6-0	2a86-B-47	0.00190114068441065	526.0	0.0472972972972973
PF02569.6-3	2a86-A-160	0.00190114068441065	526.0	0.13970588235294118
PF02569.6-3	2a86-B-160	0.00190114068441065	526.0	0.13970588235294118
PF02569.6-4	2a86-A-196	0.00190114068441065	526.0	0.0763888888888889
PF02569.6-4	2a86-A-197	0.00190114068441065	526.0	0.0763888888888889
PF02569.6-4	2a86-A-198	0.00190114068441065	526.0	0.0763888888888889
PF02569.6-4	2a86-B-196	0.00190114068441065	526.0	0.0763888888888889
PF02569.6-4	2a86-B-197	0.00190114068441065	526.0	0.0763888888888889
PF02569.6-4	2a86-B-198	0.00190114068441065	526.0	0.0763888888888889
PF00185.15-1	1akm-A-232	0.000699300699300699	1430.0	0.04037267080745341
PF00185.15-1	1akm-B-232	0.000699300699300699	1430.0	0.04037267080745341
PF00185.15-1	1akm-C-232	0.000699300699300699	1430.0	0.04037267080745341
PF00185.15-2	1akm-A-274	0.000699300699300699	1430.0	0.037151702786377715
PF00185.15-2	1akm-B-274	0.000699300699300699	1430.0	0.037151702786377715
PF00185.15-2	1akm-C-274	0.000699300699300699	1430.0	0.037151702786377715
PF00185.15-3	1akm-A-320	0.000699300699300699	1430.0	0.05678233438485805
PF00185.15-3	1akm-B-320	0.000699300699300699	1430.0	0.05678233438485805
PF00185.15-3	1akm-C-320	0.000699300699300699	1430.0	0.05678233438485805
PF03590.6-1	12as-A-100	0.00854700854700855	117.0	0.07467532467532467
PF03590.6-1	12as-B-100	0.00854700854700855	117.0	0.07467532467532467
PF03590.6-2	12as-A-116	0.00854700854700855	117.0	0.02795031055900621
PF03590.6-2	12as-B-116	0.00854700854700855	117.0	0.02795031055900621
PF01063.10-3	1daa-A-146	0.000761614623000762	1313.0	0.04411764705882353
PF01063.10-3	1daa-B-146	0.000761614623000762	1313.0	0.04411764705882353
PF01063.10-4	1daa-A-178	0.000761614623000762	1313.0	0.0364963503649635
PF01063.10-4	1daa-B-178	0.000761614623000762	1313.0	0.0364963503649635
PF01063.10-6	1daa-A-202	0.000761614623000762	1313.0	0.055762081784386616
PF01063.10-6	1daa-B-202	0.000761614623000762	1313.0	0.055762081784386616
PF00016.11-0	1rba-A-166	5.21294896522963e-05	19183.0	0.04474272930648769
PF00016.11-0	1rba-B-166	5.21294896522963e-05	19183.0	0.04474272930648769
PF00016.11-1	1rba-A-191	5.21294896522963e-05	19183.0	0.06621004566210045
PF00016.11-1	1rba-A-192	5.21294896522963e-05	19183.0	0.06621004566210045
PF00016.11-1	1rba-B-191	5.21294896522963e-05	19183.0	0.06621004566210045
PF00016.11-1	1rba-B-192	5.21294896522963e-05	19183.0	0.06621004566210045
PF00016.11-3	1rba-A-287	5.21294896522963e-05	19183.0	0.019650655021834065
PF00016.11-3	1rba-B-287	5.21294896522963e-05	19183.0	0.019650655021834065
PF00016.11-4	1rba-A-321	5.21294896522963e-05	19183.0	0.0735632183908046
PF00016.11-4	1rba-B-321	5.21294896522963e-05	19183.0	0.0735632183908046
PF07827.2-0	1kny-A-145	0.0714285714285714	14.0	0.05833333333333333
PF07827.2-0	1kny-A-149	0.0714285714285714	14.0	0.05833333333333333
PF07827.2-0	1kny-B-145	0.0714285714285714	14.0	0.05833333333333333
PF07827.2-0	1kny-B-149	0.0714285714285714	14.0	0.05833333333333333
PF02800.11-1	1cf2-O-219	0.000338638672536404	2953.0	0.15753424657534243
PF02800.11-1	1cf2-P-219	0.000338638672536404	2953.0	0.15753424657534243
PF02800.11-1	1cf2-Q-219	0.000338638672536404	2953.0	0.15753424657534243
PF02800.11-1	1cf2-R-219	0.000338638672536404	2953.0	0.15753424657534243
PF00248.12-1	2alr-A-50	0.000246730816679003	4053.0	0.08305647840531563
PF00248.12-1	1mrq-A-50	0.000246730816679003	4053.0	0.08361204013377925
PF00248.12-1	1mrq-A-55	0.000246730816679003	4053.0	0.08361204013377925
PF00248.12-4	2alr-A-80	0.000246730816679003	4053.0	0.04487179487179488
PF00248.12-4	1mrq-A-84	0.000246730816679003	4053.0	0.04516129032258064
PF00248.12-5	1mrq-A-117	0.000246730816679003	4053.0	0.0588235294117647
PF02746.7-1	1mdr-A-317	0.000986193293885602	1014.0	0.025641025641025644
PF00984.10-0	1dli-A-204	0.000889679715302491	1124.0	0.06896551724137931
PF00984.10-0	1dli-A-208	0.000889679715302491	1124.0	0.06896551724137931
PF00984.10-1	1dli-A-260	0.000889679715302491	1124.0	0.03333333333333333
PF00762.10-4	1hrk-A-263	0.00166944908180301	599.0	0.02168674698795181
PF00762.10-4	1hrk-B-263	0.00166944908180301	599.0	0.02168674698795181
PF00762.10-7	1hrk-A-341	0.00166944908180301	599.0	0.03921568627450981
PF00762.10-7	1hrk-A-343	0.00166944908180301	599.0	0.03921568627450981
PF00762.10-7	1hrk-B-341	0.00166944908180301	599.0	0.03921568627450981
PF00762.10-7	1hrk-B-343	0.00166944908180301	599.0	0.03921568627450981
PF02675.6-0	1vr7-A-55	0.00423728813559322	236.0	0.11965811965811966
PF02675.6-0	1vr7-B-55	0.00423728813559322	236.0	0.11965811965811966
PF02675.6-1	1vr7-A-63	0.00423728813559322	236.0	0.08264462809917356
PF02675.6-1	1vr7-A-68	0.00423728813559322	236.0	0.08264462809917356
PF02675.6-1	1vr7-B-63	0.00423728813559322	236.0	0.08264462809917356
PF02675.6-1	1vr7-B-68	0.00423728813559322	236.0	0.08264462809917356
PF02675.6-2	1vr7-A-83	0.00423728813559322	236.0	0.11965811965811966
PF02675.6-2	1vr7-B-83	0.00423728813559322	236.0	0.11965811965811966
PF02906.5-2	1hfe-L-178	0.00303030303030303	330.0	0.024271844660194174
PF02906.5-2	1hfe-M-178	0.00303030303030303	330.0	0.024271844660194174
PF02906.5-4	1hfe-L-237	0.00303030303030303	330.0	0.029268292682926834
PF02906.5-4	1hfe-M-237	0.00303030303030303	330.0	0.029268292682926834
PF00883.12-6	1lam-A-287	0.00121212121212121	825.0	0.04208416833667334
PF00883.12-6	1lam-A-294	0.00121212121212121	825.0	0.04208416833667334
PF00883.12-9	1lam-A-368	0.00121212121212121	825.0	0.046277665995975846
PF01400.15-2	1ast-A-142	0.0025	400.0	0.1943127962085308
PF01400.15-3	1ast-A-198	0.0025	400.0	0.0588235294117647
PF00378.11-1	1ef8-A-66	0.000206355757325629	4846.0	0.043824701195219126
PF00378.11-1	1ef8-B-66	0.000206355757325629	4846.0	0.043824701195219126
PF00378.11-1	1ef8-C-66	0.000206355757325629	4846.0	0.043824701195219126
PF00378.11-1	1pjh-A-70	0.000206355757325629	4846.0	0.04074074074074075
PF00378.11-1	1pjh-B-70	0.000206355757325629	4846.0	0.04074074074074075
PF00378.11-1	1pjh-C-70	0.000206355757325629	4846.0	0.04074074074074075
PF00378.11-2	1ef8-A-110	0.000206355757325629	4846.0	0.10548523206751054
PF00378.11-2	1ef8-B-110	0.000206355757325629	4846.0	0.10548523206751054
PF00378.11-2	1ef8-C-110	0.000206355757325629	4846.0	0.10548523206751054
PF00378.11-2	1pjh-A-126	0.000206355757325629	4846.0	0.09765625
PF00378.11-2	1pjh-B-126	0.000206355757325629	4846.0	0.09765625
PF00378.11-2	1pjh-C-126	0.000206355757325629	4846.0	0.09765625
PF00378.11-3	1dci-A-196	0.000206355757325629	4846.0	0.028213166144200625
PF00378.11-3	1dci-B-196	0.000206355757325629	4846.0	0.028213166144200625
PF00378.11-3	1dci-C-196	0.000206355757325629	4846.0	0.028213166144200625
PF01751.13-0	1ecl-A-9	0.00025490695895998	3923.0	0.010501750291715291
PF01751.13-0	1d6m-A-7	0.00025490695895998	3923.0	0.01395348837209302
PF01751.13-0	1d6m-A-8	0.00025490695895998	3923.0	0.01395348837209302
PF01751.13-2	1ecl-A-111	0.00025490695895998	3923.0	0.012865497076023398
PF02219.8-0	2fmn-A-28	0.00172711571675302	579.0	0.04210526315789473
PF02219.8-0	2fmn-B-28	0.00172711571675302	579.0	0.04210526315789473
PF02219.8-0	2fmn-C-28	0.00172711571675302	579.0	0.04210526315789473
PF02219.8-3	2fmn-A-120	0.00172711571675302	579.0	0.04577464788732395
PF02219.8-3	2fmn-B-120	0.00172711571675302	579.0	0.04577464788732395
PF02219.8-3	2fmn-C-120	0.00172711571675302	579.0	0.04577464788732395
PF02431.6-0	1eyp-A-48	0.0112359550561798	89.0	0.15544041450777202
PF02431.6-0	1eyp-B-48	0.0112359550561798	89.0	0.15544041450777202
PF02431.6-3	1eyp-A-106	0.0112359550561798	89.0	0.12060301507537687
PF02431.6-3	1eyp-A-113	0.0112359550561798	89.0	0.12060301507537687
PF02431.6-3	1eyp-B-106	0.0112359550561798	89.0	0.12060301507537687
PF02431.6-3	1eyp-B-113	0.0112359550561798	89.0	0.12060301507537687
PF02431.6-5	1eyp-A-190	0.0112359550561798	89.0	0.06698564593301434
PF02431.6-5	1eyp-B-190	0.0112359550561798	89.0	0.06698564593301434
PF00085.11-0	1mek-A-53	0.000274876305662452	3638.0	0.02828282828282829
PF00085.11-0	1mek-A-54	0.000274876305662452	3638.0	0.02828282828282829
PF00085.11-0	1mek-A-55	0.000274876305662452	3638.0	0.02828282828282829
PF00085.11-0	1mek-A-56	0.000274876305662452	3638.0	0.02828282828282829
PF00085.11-0	1cqg-A-32	0.000274876305662452	3638.0	0.15217391304347827
PF00026.14-0	1cms-A-92	0.000749625187406297	1334.0	0.09142857142857141
PF00026.14-0	1cms-A-93	0.000749625187406297	1334.0	0.09142857142857141
PF00026.14-0	1apt-E-33	0.000749625187406297	1334.0	0.10204081632653059
PF00026.14-0	1apt-E-36	0.000749625187406297	1334.0	0.10204081632653059
PF00026.14-0	1lya-A-97	0.000749625187406297	1334.0	0.08398950131233597
PF00026.14-0	1lya-C-97	0.000749625187406297	1334.0	0.08398950131233597
PF00026.14-0	1avf-A-91	0.000749625187406297	1334.0	0.08963585434173668
PF00026.14-0	1avf-A-92	0.000749625187406297	1334.0	0.08963585434173668
PF00026.14-0	1avf-J-91	0.000749625187406297	1334.0	0.08963585434173668
PF00026.14-0	1avf-J-92	0.000749625187406297	1334.0	0.08963585434173668
PF00026.14-0	1eag-A-88	0.000749625187406297	1334.0	0.09315068493150687
PF00026.14-0	1eag-A-91	0.000749625187406297	1334.0	0.09315068493150687
PF00026.14-0	1sme-A-158	0.000749625187406297	1334.0	0.07582938388625594
PF00026.14-0	1sme-A-161	0.000749625187406297	1334.0	0.07582938388625594
PF00026.14-0	1sme-B-158	0.000749625187406297	1334.0	0.07582938388625594
PF00026.14-0	1sme-B-161	0.000749625187406297	1334.0	0.07582938388625594
PF00026.14-0	1am5-A-32	0.000749625187406297	1334.0	0.10921501706484643
PF00026.14-0	1am5-A-35	0.000749625187406297	1334.0	0.10921501706484643
PF00026.14-6	1cms-A-274	0.000749625187406297	1334.0	0.02688172043010753
PF00026.14-6	1cms-A-275	0.000749625187406297	1334.0	0.02688172043010753
PF00026.14-6	1apt-E-213	0.000749625187406297	1334.0	0.03184713375796178
PF00026.14-6	1apt-E-216	0.000749625187406297	1334.0	0.03184713375796178
PF00026.14-6	1avf-A-276	0.000749625187406297	1334.0	0.02638522427440633
PF00026.14-6	1avf-A-277	0.000749625187406297	1334.0	0.02638522427440633
PF00026.14-6	1avf-J-276	0.000749625187406297	1334.0	0.02638522427440633
PF00026.14-6	1avf-J-277	0.000749625187406297	1334.0	0.02638522427440633
PF00026.14-6	1eag-A-274	0.000749625187406297	1334.0	0.025706940874035994
PF00026.14-6	1eag-A-277	0.000749625187406297	1334.0	0.025706940874035994
PF00026.14-6	1sme-A-338	0.000749625187406297	1334.0	0.022522522522522518
PF00026.14-6	1sme-A-341	0.000749625187406297	1334.0	0.022522522522522518
PF00026.14-6	1sme-B-338	0.000749625187406297	1334.0	0.022522522522522518
PF00026.14-6	1sme-B-341	0.000749625187406297	1334.0	0.022522522522522518
PF00026.14-8	1lya-B-400	0.000749625187406297	1334.0	0.058974358974358966
PF00026.14-8	1lya-D-400	0.000749625187406297	1334.0	0.058974358974358966
PF00026.14-9	1lya-B-400	0.000749625187406297	1334.0	0.022277227722772273
PF00026.14-9	1lya-D-400	0.000749625187406297	1334.0	0.022277227722772273
PF00274.10-0	1ald-A-34	0.00177619893428064	563.0	0.06413994169096211
PF00274.10-6	1ald-A-188	0.00177619893428064	563.0	0.08955223880597013
PF00274.10-7	1ald-A-230	0.00177619893428064	563.0	0.04584527220630373
PF00896.10-1	1ula-A-86	0.0017636684303351	567.0	0.03202846975088968
PF00896.10-1	1ula-A-89	0.0017636684303351	567.0	0.03202846975088968
PF00857.11-0	1im5-A-10	0.000609756097560976	1640.0	0.09036144578313253
PF00857.11-0	1nba-A-51	0.000609756097560976	1640.0	0.0557768924302789
PF00857.11-0	1nba-B-51	0.000609756097560976	1640.0	0.0557768924302789
PF00857.11-0	1nba-C-51	0.000609756097560976	1640.0	0.0557768924302789
PF00857.11-0	1nba-D-51	0.000609756097560976	1640.0	0.0557768924302789
PF00857.11-0	1nf9-A-38	0.000609756097560976	1640.0	0.08333333333333333
PF00857.11-1	1im5-A-94	0.000609756097560976	1640.0	0.0773809523809524
PF00857.11-1	1nba-A-144	0.000609756097560976	1640.0	0.051587301587301584
PF00857.11-1	1nba-B-144	0.000609756097560976	1640.0	0.051587301587301584
PF00857.11-1	1nba-C-144	0.000609756097560976	1640.0	0.051587301587301584
PF00857.11-1	1nba-D-144	0.000609756097560976	1640.0	0.051587301587301584
PF00857.11-2	1im5-A-129	0.000609756097560976	1640.0	0.21476510067114093
PF00857.11-2	1im5-A-133	0.000609756097560976	1640.0	0.21476510067114093
PF00857.11-2	1nba-A-172	0.000609756097560976	1640.0	0.13733905579399142
PF00857.11-2	1nba-A-173	0.000609756097560976	1640.0	0.13733905579399142
PF00857.11-2	1nba-A-177	0.000609756097560976	1640.0	0.13733905579399142
PF00857.11-2	1nba-B-172	0.000609756097560976	1640.0	0.13733905579399142
PF00857.11-2	1nba-B-173	0.000609756097560976	1640.0	0.13733905579399142
PF00857.11-2	1nba-B-177	0.000609756097560976	1640.0	0.13733905579399142
PF00857.11-2	1nba-C-172	0.000609756097560976	1640.0	0.13733905579399142
PF00857.11-2	1nba-C-173	0.000609756097560976	1640.0	0.13733905579399142
PF00857.11-2	1nba-C-177	0.000609756097560976	1640.0	0.13733905579399142
PF00857.11-2	1nba-D-172	0.000609756097560976	1640.0	0.13733905579399142
PF00857.11-2	1nba-D-173	0.000609756097560976	1640.0	0.13733905579399142
PF00857.11-2	1nba-D-177	0.000609756097560976	1640.0	0.13733905579399142
PF00677.8-0	1kzl-A-41	0.00164203612479475	609.0	0.0663265306122449
PF00677.8-0	1kzl-A-48	0.00164203612479475	609.0	0.0663265306122449
PF00881.15-0	1idt-A-14	0.0005249343832021	1905.0	0.06341463414634148
PF00881.15-0	1idt-B-14	0.0005249343832021	1905.0	0.06341463414634148
PF00881.15-0	1ylu-A-14	0.0005249343832021	1905.0	0.06341463414634148
PF00881.15-0	1ylu-B-14	0.0005249343832021	1905.0	0.06341463414634148
PF00881.15-0	1kqc-A-14	0.0005249343832021	1905.0	0.06341463414634148
PF00881.15-0	1kqc-B-14	0.0005249343832021	1905.0	0.06341463414634148
PF00881.15-0	1kqc-C-14	0.0005249343832021	1905.0	0.06341463414634148
PF00881.15-0	1kqc-D-14	0.0005249343832021	1905.0	0.06341463414634148
PF00881.15-2	1idt-A-74	0.0005249343832021	1905.0	0.07389162561576357
PF00881.15-2	1idt-B-74	0.0005249343832021	1905.0	0.07389162561576357
PF00881.15-2	1ylu-A-74	0.0005249343832021	1905.0	0.07389162561576357
PF00881.15-2	1ylu-B-74	0.0005249343832021	1905.0	0.07389162561576357
PF00881.15-2	1kqc-A-74	0.0005249343832021	1905.0	0.07389162561576357
PF00881.15-2	1kqc-B-74	0.0005249343832021	1905.0	0.07389162561576357
PF00881.15-2	1kqc-C-74	0.0005249343832021	1905.0	0.07389162561576357
PF00881.15-2	1kqc-D-74	0.0005249343832021	1905.0	0.07389162561576357
PF00881.15-4	1ylu-A-165	0.0005249343832021	1905.0	0.11794871794871795
PF00881.15-4	1ylu-B-165	0.0005249343832021	1905.0	0.11794871794871795
PF02872.9-0	1ush-A-410	0.00121654501216545	822.0	0.0241635687732342
PF00709.12-0	1gim-A-14	0.00141843971631206	705.0	0.03836930455635491
PF00709.12-1	1gim-A-42	0.00141843971631206	705.0	0.026066350710900472
PF00709.12-10	1gim-A-225	0.00141843971631206	705.0	0.06388206388206388
PF00180.11-3	1a05-A-140	0.000467508181393174	2139.0	0.043604651162790706
PF00180.11-3	1a05-B-140	0.000467508181393174	2139.0	0.043604651162790706
PF00180.11-4	1a05-A-190	0.000467508181393174	2139.0	0.049707602339181284
PF00180.11-4	1a05-B-190	0.000467508181393174	2139.0	0.049707602339181284
PF00294.15-5	1rk2-A-252	0.000310462589257994	3221.0	0.03678929765886288
PF00294.15-5	1rk2-A-253	0.000310462589257994	3221.0	0.03678929765886288
PF00294.15-5	1rk2-A-254	0.000310462589257994	3221.0	0.03678929765886288
PF00294.15-5	1rk2-A-255	0.000310462589257994	3221.0	0.03678929765886288
PF00294.15-5	1rk2-B-252	0.000310462589257994	3221.0	0.03678929765886288
PF00294.15-5	1rk2-B-253	0.000310462589257994	3221.0	0.03678929765886288
PF00294.15-5	1rk2-B-254	0.000310462589257994	3221.0	0.03678929765886288
PF00294.15-5	1rk2-B-255	0.000310462589257994	3221.0	0.03678929765886288
PF00294.15-5	1rk2-C-252	0.000310462589257994	3221.0	0.03678929765886288
PF00294.15-5	1rk2-C-253	0.000310462589257994	3221.0	0.03678929765886288
PF00294.15-5	1rk2-C-254	0.000310462589257994	3221.0	0.03678929765886288
PF00294.15-5	1rk2-C-255	0.000310462589257994	3221.0	0.03678929765886288
PF00294.15-5	1rk2-D-252	0.000310462589257994	3221.0	0.03678929765886288
PF00294.15-5	1rk2-D-253	0.000310462589257994	3221.0	0.03678929765886288
PF00294.15-5	1rk2-D-254	0.000310462589257994	3221.0	0.03678929765886288
PF00294.15-5	1rk2-D-255	0.000310462589257994	3221.0	0.03678929765886288
PF00294.15-5	1tz3-A-249	0.000310462589257994	3221.0	0.03559870550161813
PF00294.15-5	1tz3-A-250	0.000310462589257994	3221.0	0.03559870550161813
PF00294.15-5	1tz3-A-251	0.000310462589257994	3221.0	0.03559870550161813
PF00294.15-5	1tz3-A-252	0.000310462589257994	3221.0	0.03559870550161813
PF00294.15-5	1tz3-B-249	0.000310462589257994	3221.0	0.03559870550161813
PF00294.15-5	1tz3-B-250	0.000310462589257994	3221.0	0.03559870550161813
PF00294.15-5	1tz3-B-251	0.000310462589257994	3221.0	0.03559870550161813
PF00294.15-5	1tz3-B-252	0.000310462589257994	3221.0	0.03559870550161813
PF00294.15-5	1lij-A-318	0.000310462589257994	3221.0	0.031161473087818695
PF00294.15-5	1lio-A-318	0.000310462589257994	3221.0	0.031161473087818695
PF03576.5-2	1b65-A-146	0.004739336492891	211.0	0.030136986301369868
PF03576.5-2	1b65-B-146	0.004739336492891	211.0	0.030136986301369868
PF03576.5-2	1b65-C-146	0.004739336492891	211.0	0.030136986301369868
PF03576.5-2	1b65-D-146	0.004739336492891	211.0	0.030136986301369868
PF03576.5-2	1b65-E-146	0.004739336492891	211.0	0.030136986301369868
PF03576.5-2	1b65-F-146	0.004739336492891	211.0	0.030136986301369868
PF03576.5-8	1b65-A-288	0.004739336492891	211.0	0.05617977528089887
PF03576.5-8	1b65-A-289	0.004739336492891	211.0	0.05617977528089887
PF03576.5-8	1b65-B-288	0.004739336492891	211.0	0.05617977528089887
PF03576.5-8	1b65-B-289	0.004739336492891	211.0	0.05617977528089887
PF03576.5-8	1b65-C-288	0.004739336492891	211.0	0.05617977528089887
PF03576.5-8	1b65-C-289	0.004739336492891	211.0	0.05617977528089887
PF03576.5-8	1b65-D-288	0.004739336492891	211.0	0.05617977528089887
PF03576.5-8	1b65-D-289	0.004739336492891	211.0	0.05617977528089887
PF03576.5-8	1b65-E-288	0.004739336492891	211.0	0.05617977528089887
PF03576.5-8	1b65-E-289	0.004739336492891	211.0	0.05617977528089887
PF03576.5-8	1b65-F-288	0.004739336492891	211.0	0.05617977528089887
PF03576.5-8	1b65-F-289	0.004739336492891	211.0	0.05617977528089887
PF00012.11-9	1hpm-A-71	0.000253678335870117	3942.0	0.015600624024961004
PF00218.12-0	1pii-A-53	0.000781860828772478	1279.0	0.0272108843537415
PF00218.12-0	1pii-A-55	0.000781860828772478	1279.0	0.0272108843537415
PF00218.12-2	1pii-A-114	0.000781860828772478	1279.0	0.06588235294117648
PF00218.12-3	1pii-A-163	0.000781860828772478	1279.0	0.0389908256880734
PF00218.12-4	1pii-A-184	0.000781860828772478	1279.0	0.04861111111111111
PF00218.12-5	1pii-A-215	0.000781860828772478	1279.0	0.024886877828054297
PF00074.11-0	1a4y-B-37	0.0025706940874036	389.0	0.06474820143884892
PF00074.11-0	1a4y-E-37	0.0025706940874036	389.0	0.06474820143884892
PF00074.11-0	1rbn-A-38	0.0025706940874036	389.0	0.06338028169014084
PF00074.11-0	5rsa-A-38	0.0025706940874036	389.0	0.06338028169014084
PF00074.11-2	1a4y-B-64	0.0025706940874036	389.0	0.06474820143884892
PF00074.11-2	1a4y-E-64	0.0025706940874036	389.0	0.06474820143884892
PF00074.11-2	1rbn-A-67	0.0025706940874036	389.0	0.06338028169014084
PF00074.11-2	5rsa-A-67	0.0025706940874036	389.0	0.06338028169014084
PF00074.11-4	1a4y-B-138	0.0025706940874036	389.0	0.04964539007092199
PF00074.11-4	1a4y-E-138	0.0025706940874036	389.0	0.04964539007092199
PF00074.11-4	1rbn-A-145	0.0025706940874036	389.0	0.06338028169014084
PF00074.11-4	1rbn-A-146	0.0025706940874036	389.0	0.06338028169014084
PF00074.11-4	5rsa-A-145	0.0025706940874036	389.0	0.06338028169014084
PF02776.9-1	1bfd-A-70	0.000407497962510187	2454.0	0.11134453781512607
PF00063.12-14	1vom-A-182	0.000766283524904215	1305.0	0.01534772182254197
PF00063.12-15	1vom-A-233	0.000766283524904215	1305.0	0.01437470052707235
PF00063.12-7	1vom-A-457	0.000766283524904215	1305.0	0.027669902912621364
PF00063.12-7	1vom-A-459	0.000766283524904215	1305.0	0.027669902912621364
PF00834.10-1	1rpx-A-87	0.00132978723404255	752.0	0.08076923076923079
PF00834.10-1	1rpx-A-89	0.00132978723404255	752.0	0.08076923076923079
PF00834.10-1	1rpx-B-87	0.00132978723404255	752.0	0.08076923076923079
PF00834.10-1	1rpx-B-89	0.00132978723404255	752.0	0.08076923076923079
PF00834.10-1	1rpx-C-87	0.00132978723404255	752.0	0.08076923076923079
PF00834.10-1	1rpx-C-89	0.00132978723404255	752.0	0.08076923076923079
PF00834.10-2	1rpx-A-120	0.00132978723404255	752.0	0.033088235294117654
PF00834.10-2	1rpx-B-120	0.00132978723404255	752.0	0.033088235294117654
PF00834.10-2	1rpx-C-120	0.00132978723404255	752.0	0.033088235294117654
PF00834.10-5	1rpx-A-231	0.00132978723404255	752.0	0.033088235294117654
PF00834.10-5	1rpx-B-231	0.00132978723404255	752.0	0.033088235294117654
PF00834.10-5	1rpx-C-231	0.00132978723404255	752.0	0.033088235294117654
PF02518.17-0	1l0o-A-46	4.08680371081777e-05	24469.0	0.06521739130434781
PF02518.17-0	1l0o-B-46	4.08680371081777e-05	24469.0	0.06521739130434781
PF02518.17-2	1l0o-A-105	4.08680371081777e-05	24469.0	0.05
PF02518.17-2	1l0o-B-105	4.08680371081777e-05	24469.0	0.05
PF01035.11-2	1eh6-A-145	0.001001001001001	999.0	0.045226130653266326
PF01035.11-2	1eh6-A-146	0.001001001001001	999.0	0.045226130653266326
PF03575.8-0	1fy2-A-88	0.00523560209424084	191.0	0.07981220657276997
PF03575.8-1	1fy2-A-120	0.00523560209424084	191.0	0.05990783410138248
PF03575.8-1	1fy2-A-121	0.00523560209424084	191.0	0.05990783410138248
PF03575.8-4	1fy2-A-157	0.00523560209424084	191.0	0.03139013452914798
PF02878.7-0	1p5d-X-20	0.000441306266548985	2266.0	0.01978021978021978
PF02878.7-3	1p5d-X-109	0.000441306266548985	2266.0	0.0497737556561086
PF02878.7-3	1p5d-X-118	0.000441306266548985	2266.0	0.0497737556561086
PF02873.7-0	1mbb-A-229	0.00181159420289855	552.0	0.030030030030030033
PF02873.7-2	1mbb-A-325	0.00181159420289855	552.0	0.03625377643504532
PF09017.1-4	1iu4-A-140	0.0769230769230769	13.0	0.05426356589147286
PF09017.1-4	1iu4-B-140	0.0769230769230769	13.0	0.05426356589147286
PF09017.1-4	1iu4-C-140	0.0769230769230769	13.0	0.05426356589147286
PF09017.1-4	1iu4-D-140	0.0769230769230769	13.0	0.05426356589147286
PF09017.1-9	1iu4-A-331	0.0769230769230769	13.0	0.03553299492385788
PF09017.1-9	1iu4-B-331	0.0769230769230769	13.0	0.03553299492385788
PF09017.1-9	1iu4-C-331	0.0769230769230769	13.0	0.03553299492385788
PF09017.1-9	1iu4-D-331	0.0769230769230769	13.0	0.03553299492385788
PF09017.1-10	1iu4-A-348	0.0769230769230769	13.0	0.03816793893129771
PF09017.1-10	1iu4-A-350	0.0769230769230769	13.0	0.03816793893129771
PF09017.1-10	1iu4-B-348	0.0769230769230769	13.0	0.03816793893129771
PF09017.1-10	1iu4-B-350	0.0769230769230769	13.0	0.03816793893129771
PF09017.1-10	1iu4-C-348	0.0769230769230769	13.0	0.03816793893129771
PF09017.1-10	1iu4-C-350	0.0769230769230769	13.0	0.03816793893129771
PF09017.1-10	1iu4-D-348	0.0769230769230769	13.0	0.03816793893129771
PF09017.1-10	1iu4-D-350	0.0769230769230769	13.0	0.03816793893129771
PF02015.7-0	2eng-A-10	0.0138888888888889	72.0	0.06467661691542288
PF00254.19-1	1d6o-A-38	0.000421585160202361	2372.0	0.12371134020618557
PF00254.19-1	1d6o-B-38	0.000421585160202361	2372.0	0.12371134020618557
PF00254.19-2	1d6o-A-57	0.000421585160202361	2372.0	0.4931506849315068
PF00254.19-2	1d6o-A-83	0.000421585160202361	2372.0	0.4931506849315068
PF00254.19-2	1d6o-B-57	0.000421585160202361	2372.0	0.4931506849315068
PF00254.19-2	1d6o-B-83	0.000421585160202361	2372.0	0.4931506849315068
PF00797.8-1	1e2t-A-69	0.00384615384615385	260.0	0.08045977011494254
PF00797.8-1	1e2t-B-69	0.00384615384615385	260.0	0.08045977011494254
PF00797.8-1	1e2t-C-69	0.00384615384615385	260.0	0.08045977011494254
PF00797.8-1	1e2t-D-69	0.00384615384615385	260.0	0.08045977011494254
PF00797.8-1	1e2t-E-69	0.00384615384615385	260.0	0.08045977011494254
PF00797.8-1	1e2t-F-69	0.00384615384615385	260.0	0.08045977011494254
PF00797.8-1	1e2t-G-69	0.00384615384615385	260.0	0.08045977011494254
PF00797.8-1	1e2t-H-69	0.00384615384615385	260.0	0.08045977011494254
PF00797.8-2	1e2t-A-107	0.00384615384615385	260.0	0.04444444444444445
PF00797.8-2	1e2t-B-107	0.00384615384615385	260.0	0.04444444444444445
PF00797.8-2	1e2t-C-107	0.00384615384615385	260.0	0.04444444444444445
PF00797.8-2	1e2t-D-107	0.00384615384615385	260.0	0.04444444444444445
PF00797.8-2	1e2t-E-107	0.00384615384615385	260.0	0.04444444444444445
PF00797.8-2	1e2t-F-107	0.00384615384615385	260.0	0.04444444444444445
PF00797.8-2	1e2t-G-107	0.00384615384615385	260.0	0.04444444444444445
PF00797.8-2	1e2t-H-107	0.00384615384615385	260.0	0.04444444444444445
PF00797.8-3	1e2t-A-122	0.00384615384615385	260.0	0.04059040590405904
PF00797.8-3	1e2t-B-122	0.00384615384615385	260.0	0.04059040590405904
PF00797.8-3	1e2t-C-122	0.00384615384615385	260.0	0.04059040590405904
PF00797.8-3	1e2t-D-122	0.00384615384615385	260.0	0.04059040590405904
PF00797.8-3	1e2t-E-122	0.00384615384615385	260.0	0.04059040590405904
PF00797.8-3	1e2t-F-122	0.00384615384615385	260.0	0.04059040590405904
PF00797.8-3	1e2t-G-122	0.00384615384615385	260.0	0.04059040590405904
PF00797.8-3	1e2t-H-122	0.00384615384615385	260.0	0.04059040590405904
PF00580.12-0	1qhg-A-37	0.00049800796812749	2008.0	0.029829545454545463
PF00580.12-4	1qhg-A-224	0.00049800796812749	2008.0	0.01683029453015427
PF00882.9-1	1ah7-A-93	0.0053475935828877	187.0	0.11811023622047245
PF00295.8-2	1czf-A-180	0.00122100122100122	819.0	0.04610951008645532
PF00295.8-2	1czf-B-180	0.00122100122100122	819.0	0.04610951008645532
PF00295.8-3	1czf-A-201	0.00122100122100122	819.0	0.02542372881355932
PF00295.8-3	1czf-A-202	0.00122100122100122	819.0	0.02542372881355932
PF00295.8-3	1czf-B-201	0.00122100122100122	819.0	0.02542372881355932
PF00295.8-3	1czf-B-202	0.00122100122100122	819.0	0.02542372881355932
PF00295.8-4	1czf-A-223	0.00122100122100122	819.0	0.049132947976878616
PF00295.8-4	1czf-B-223	0.00122100122100122	819.0	0.049132947976878616
PF00175.12-3	2pia-A-200	0.000289603243556328	3453.0	0.02539682539682539
PF02805.7-1	1adn-A-69	0.00392156862745098	255.0	0.04105571847507332
PF00137.12-2	1c17-A-61	0.000693000693000693	1443.0	0.31147540983606564
PF00137.12-2	1c17-B-61	0.000693000693000693	1443.0	0.31147540983606564
PF00137.12-2	1c17-C-61	0.000693000693000693	1443.0	0.31147540983606564
PF00137.12-2	1c17-D-61	0.000693000693000693	1443.0	0.31147540983606564
PF00137.12-2	1c17-E-61	0.000693000693000693	1443.0	0.31147540983606564
PF00137.12-2	1c17-F-61	0.000693000693000693	1443.0	0.31147540983606564
PF00137.12-2	1c17-G-61	0.000693000693000693	1443.0	0.31147540983606564
PF00137.12-2	1c17-H-61	0.000693000693000693	1443.0	0.31147540983606564
PF00137.12-2	1c17-I-61	0.000693000693000693	1443.0	0.31147540983606564
PF00137.12-2	1c17-J-61	0.000693000693000693	1443.0	0.31147540983606564
PF00137.12-2	1c17-K-61	0.000693000693000693	1443.0	0.31147540983606564
PF00137.12-2	1c17-L-61	0.000693000693000693	1443.0	0.31147540983606564
PF01409.11-2	1b7y-A-204	0.00104166666666667	960.0	0.09006211180124223
PF01409.11-5	1b7y-A-314	0.00104166666666667	960.0	0.07339449541284404
PF09166.1-1	1gcu-A-170	0.111111111111111	9.0	0.06859205776173287
PF09166.1-1	1gcu-A-171	0.111111111111111	9.0	0.06859205776173287
PF00067.13-3	1bu7-A-269	0.000122264335493337	8179.0	0.030421982335623154
PF00067.13-3	1bu7-B-269	0.000122264335493337	8179.0	0.030421982335623154
PF00067.13-3	1oxa-A-246	0.000122264335493337	8179.0	0.07999999999999999
PF00067.13-7	1bu7-A-394	0.000122264335493337	8179.0	0.02941176470588235
PF00067.13-7	1bu7-A-401	0.000122264335493337	8179.0	0.02941176470588235
PF00067.13-7	1bu7-B-394	0.000122264335493337	8179.0	0.02941176470588235
PF00067.13-7	1bu7-B-401	0.000122264335493337	8179.0	0.02941176470588235
PF00067.13-7	1oxa-A-360	0.000122264335493337	8179.0	0.07999999999999999
PF00316.11-0	1eyi-A-69	0.00211864406779661	472.0	0.046296296296296294
PF00316.11-0	1eyi-A-75	0.00211864406779661	472.0	0.046296296296296294
PF00456.12-0	1trk-A-30	0.000750187546886722	1333.0	0.013392857142857139
PF00456.12-0	1trk-B-30	0.000750187546886722	1333.0	0.013392857142857139
PF00456.12-8	1trk-A-263	0.000750187546886722	1333.0	0.013392857142857139
PF00456.12-8	1trk-B-263	0.000750187546886722	1333.0	0.013392857142857139
PF00551.10-2	1c2t-A-106	0.000536193029490617	1865.0	0.12105263157894737
PF00551.10-2	1c2t-A-108	0.000536193029490617	1865.0	0.12105263157894737
PF00551.10-2	1c2t-B-106	0.000536193029490617	1865.0	0.12105263157894737
PF00551.10-2	1c2t-B-108	0.000536193029490617	1865.0	0.12105263157894737
PF00551.10-2	1cde-A-106	0.000536193029490617	1865.0	0.12105263157894737
PF00551.10-2	1cde-A-108	0.000536193029490617	1865.0	0.12105263157894737
PF00551.10-2	1cde-B-106	0.000536193029490617	1865.0	0.12105263157894737
PF00551.10-2	1cde-B-108	0.000536193029490617	1865.0	0.12105263157894737
PF00551.10-2	1cde-C-106	0.000536193029490617	1865.0	0.12105263157894737
PF00551.10-2	1cde-C-108	0.000536193029490617	1865.0	0.12105263157894737
PF00551.10-2	1cde-D-106	0.000536193029490617	1865.0	0.12105263157894737
PF00551.10-2	1cde-D-108	0.000536193029490617	1865.0	0.12105263157894737
PF00551.10-2	1grc-A-106	0.000536193029490617	1865.0	0.12105263157894737
PF00551.10-2	1grc-A-108	0.000536193029490617	1865.0	0.12105263157894737
PF00551.10-2	1grc-B-106	0.000536193029490617	1865.0	0.12105263157894737
PF00551.10-2	1grc-B-108	0.000536193029490617	1865.0	0.12105263157894737
PF00551.10-2	1s3i-A-106	0.000536193029490617	1865.0	0.02613636363636363
PF00551.10-3	1c2t-A-135	0.000536193029490617	1865.0	0.12698412698412698
PF00551.10-3	1c2t-A-144	0.000536193029490617	1865.0	0.12698412698412698
PF00551.10-3	1c2t-B-135	0.000536193029490617	1865.0	0.12698412698412698
PF00551.10-3	1c2t-B-144	0.000536193029490617	1865.0	0.12698412698412698
PF00551.10-3	1cde-A-144	0.000536193029490617	1865.0	0.12698412698412698
PF00551.10-3	1cde-B-144	0.000536193029490617	1865.0	0.12698412698412698
PF00551.10-3	1cde-C-144	0.000536193029490617	1865.0	0.12698412698412698
PF00551.10-3	1cde-D-144	0.000536193029490617	1865.0	0.12698412698412698
PF00551.10-3	1grc-A-135	0.000536193029490617	1865.0	0.12698412698412698
PF00551.10-3	1grc-A-144	0.000536193029490617	1865.0	0.12698412698412698
PF00551.10-3	1grc-B-135	0.000536193029490617	1865.0	0.12698412698412698
PF00551.10-3	1grc-B-144	0.000536193029490617	1865.0	0.12698412698412698
PF00551.10-3	1s3i-A-142	0.000536193029490617	1865.0	0.0273037542662116
PF00393.10-0	2pgd-A-184	0.00113636363636364	880.0	0.05676855895196507
PF00393.10-0	2pgd-A-188	0.00113636363636364	880.0	0.05676855895196507
PF00393.10-0	2pgd-A-191	0.00113636363636364	880.0	0.05676855895196507
PF07478.4-0	2dln-A-150	0.00100704934541793	993.0	0.06597222222222222
PF07478.4-4	2dln-A-255	0.00100704934541793	993.0	0.06968641114982578
PF07478.4-5	2dln-A-276	0.00100704934541793	993.0	0.07342657342657341
PF00291.16-1	1tdj-A-62	0.000222915737851092	4486.0	0.034136546184738964
PF00291.16-1	1pwh-A-41	0.000222915737851092	4486.0	0.04899135446685879
PF00291.16-1	1pwh-B-41	0.000222915737851092	4486.0	0.04899135446685879
PF00291.16-1	1pwh-C-41	0.000222915737851092	4486.0	0.04899135446685879
PF00291.16-1	1pwh-D-41	0.000222915737851092	4486.0	0.04899135446685879
PF00291.16-1	1a50-B-86	0.000222915737851092	4486.0	0.04461942257217847
PF00291.16-1	1a50-B-87	0.000222915737851092	4486.0	0.04461942257217847
PF00291.16-1	1kl7-A-124	0.000222915737851092	4486.0	0.03621730382293763
PF00291.16-1	1kl7-B-124	0.000222915737851092	4486.0	0.03621730382293763
PF00291.16-1	1m54-A-119	0.000222915737851092	4486.0	0.03177570093457944
PF00291.16-1	1m54-B-119	0.000222915737851092	4486.0	0.03177570093457944
PF00291.16-1	1m54-C-119	0.000222915737851092	4486.0	0.03177570093457944
PF00291.16-1	1m54-D-119	0.000222915737851092	4486.0	0.03177570093457944
PF00291.16-1	1m54-E-119	0.000222915737851092	4486.0	0.03177570093457944
PF00291.16-1	1m54-F-119	0.000222915737851092	4486.0	0.03177570093457944
PF00291.16-1	1f2d-A-51	0.000222915737851092	4486.0	0.06211180124223603
PF00291.16-1	1f2d-B-51	0.000222915737851092	4486.0	0.06211180124223603
PF00291.16-1	1f2d-C-51	0.000222915737851092	4486.0	0.06211180124223603
PF00291.16-1	1f2d-D-51	0.000222915737851092	4486.0	0.06211180124223603
PF00291.16-6	1f2d-A-295	0.000222915737851092	4486.0	0.07547169811320756
PF00291.16-6	1f2d-A-296	0.000222915737851092	4486.0	0.07547169811320756
PF00291.16-6	1f2d-B-295	0.000222915737851092	4486.0	0.07547169811320756
PF00291.16-6	1f2d-B-296	0.000222915737851092	4486.0	0.07547169811320756
PF00291.16-6	1f2d-C-295	0.000222915737851092	4486.0	0.07547169811320756
PF00291.16-6	1f2d-C-296	0.000222915737851092	4486.0	0.07547169811320756
PF00291.16-6	1f2d-D-295	0.000222915737851092	4486.0	0.07547169811320756
PF00291.16-6	1f2d-D-296	0.000222915737851092	4486.0	0.07547169811320756
PF01276.11-12	1ord-A-224	0.00220264317180617	454.0	0.012448132780082983
PF01276.11-12	1ord-B-224	0.00220264317180617	454.0	0.012448132780082983
PF01276.11-3	1ord-A-317	0.00220264317180617	454.0	0.015256588072122051
PF01276.11-3	1ord-B-317	0.00220264317180617	454.0	0.015256588072122051
PF02273.6-5	1tht-A-241	0.0588235294117647	17.0	0.11272727272727273
PF02273.6-5	1tht-B-241	0.0588235294117647	17.0	0.11272727272727273
PF02065.9-10	1uas-A-185	0.00285714285714286	350.0	0.022004889975550126
PF02901.6-6	2pfl-A-334	0.00280898876404494	356.0	0.046767537826685024
PF02901.6-6	2pfl-B-334	0.00280898876404494	356.0	0.046767537826685024
PF02901.6-9	2pfl-A-419	0.00280898876404494	356.0	0.017379679144385027
PF02901.6-9	2pfl-A-420	0.00280898876404494	356.0	0.017379679144385027
PF02901.6-9	2pfl-B-419	0.00280898876404494	356.0	0.017379679144385027
PF02901.6-9	2pfl-B-420	0.00280898876404494	356.0	0.017379679144385027
PF02729.12-2	1akm-A-134	0.000694927032661571	1439.0	0.07717041800643086
PF02729.12-2	1akm-A-137	0.000694927032661571	1439.0	0.07717041800643086
PF02729.12-2	1akm-B-134	0.000694927032661571	1439.0	0.07717041800643086
PF02729.12-2	1akm-B-137	0.000694927032661571	1439.0	0.07717041800643086
PF02729.12-2	1akm-C-134	0.000694927032661571	1439.0	0.07717041800643086
PF02729.12-2	1akm-C-137	0.000694927032661571	1439.0	0.07717041800643086
PF00970.15-1	2pia-A-59	0.000419287211740042	2385.0	0.028662420382165606
PF00970.15-1	1ndh-A-65	0.000419287211740042	2385.0	0.03409090909090909
PF00300.13-0	1qhf-A-9	0.000331564986737401	3016.0	0.03333333333333333
PF00300.13-0	1qhf-B-9	0.000331564986737401	3016.0	0.03333333333333333
PF00300.13-2	1qhf-A-60	0.000331564986737401	3016.0	0.03765690376569037
PF00300.13-2	1qhf-B-60	0.000331564986737401	3016.0	0.03765690376569037
PF00300.13-3	1qhf-A-87	0.000331564986737401	3016.0	0.03765690376569037
PF00300.13-3	1qhf-B-87	0.000331564986737401	3016.0	0.03765690376569037
PF00300.13-5	1qhf-A-182	0.000331564986737401	3016.0	0.03765690376569037
PF00300.13-5	1qhf-B-182	0.000331564986737401	3016.0	0.03765690376569037
PF01112.9-2	1apy-A-72	0.00293255131964809	341.0	0.04833836858006042
PF01112.9-2	1apy-C-72	0.00293255131964809	341.0	0.04833836858006042
PF03013.5-0	1vas-A-2	0.025	40.0	0.20869565217391306
PF03013.5-0	1vas-A-22	0.025	40.0	0.20869565217391306
PF00227.17-0	1pma-A-35	0.000484966052376334	2062.0	0.11428571428571427
PF00227.17-0	1pma-C-35	0.000484966052376334	2062.0	0.11428571428571427
PF00227.17-0	1pma-D-35	0.000484966052376334	2062.0	0.11428571428571427
PF00227.17-0	1pma-E-35	0.000484966052376334	2062.0	0.11428571428571427
PF00227.17-0	1pma-F-35	0.000484966052376334	2062.0	0.11428571428571427
PF00227.17-0	1pma-G-35	0.000484966052376334	2062.0	0.11428571428571427
PF00227.17-0	1pma-H-35	0.000484966052376334	2062.0	0.11428571428571427
PF00227.17-0	1pma-I-35	0.000484966052376334	2062.0	0.11428571428571427
PF00227.17-0	1pma-J-35	0.000484966052376334	2062.0	0.11428571428571427
PF00227.17-0	1pma-K-35	0.000484966052376334	2062.0	0.11428571428571427
PF00227.17-0	1pma-L-35	0.000484966052376334	2062.0	0.11428571428571427
PF00227.17-0	1pma-M-35	0.000484966052376334	2062.0	0.11428571428571427
PF00227.17-0	1pma-N-35	0.000484966052376334	2062.0	0.11428571428571427
PF00227.17-0	1pma-O-35	0.000484966052376334	2062.0	0.11428571428571427
PF00227.17-1	1pma-A-66	0.000484966052376334	2062.0	0.08837209302325583
PF00227.17-1	1pma-A-80	0.000484966052376334	2062.0	0.08837209302325583
PF00227.17-1	1pma-C-66	0.000484966052376334	2062.0	0.08837209302325583
PF00227.17-1	1pma-C-80	0.000484966052376334	2062.0	0.08837209302325583
PF00227.17-1	1pma-D-66	0.000484966052376334	2062.0	0.08837209302325583
PF00227.17-1	1pma-D-80	0.000484966052376334	2062.0	0.08837209302325583
PF00227.17-1	1pma-E-66	0.000484966052376334	2062.0	0.08837209302325583
PF00227.17-1	1pma-E-80	0.000484966052376334	2062.0	0.08837209302325583
PF00227.17-1	1pma-F-66	0.000484966052376334	2062.0	0.08837209302325583
PF00227.17-1	1pma-F-80	0.000484966052376334	2062.0	0.08837209302325583
PF00227.17-1	1pma-G-66	0.000484966052376334	2062.0	0.08837209302325583
PF00227.17-1	1pma-G-80	0.000484966052376334	2062.0	0.08837209302325583
PF00227.17-1	1pma-H-66	0.000484966052376334	2062.0	0.08837209302325583
PF00227.17-1	1pma-H-80	0.000484966052376334	2062.0	0.08837209302325583
PF00227.17-1	1pma-I-66	0.000484966052376334	2062.0	0.08837209302325583
PF00227.17-1	1pma-I-80	0.000484966052376334	2062.0	0.08837209302325583
PF00227.17-1	1pma-J-66	0.000484966052376334	2062.0	0.08837209302325583
PF00227.17-1	1pma-J-80	0.000484966052376334	2062.0	0.08837209302325583
PF00227.17-1	1pma-K-66	0.000484966052376334	2062.0	0.08837209302325583
PF00227.17-1	1pma-K-80	0.000484966052376334	2062.0	0.08837209302325583
PF00227.17-1	1pma-L-66	0.000484966052376334	2062.0	0.08837209302325583
PF00227.17-1	1pma-L-80	0.000484966052376334	2062.0	0.08837209302325583
PF00227.17-1	1pma-M-66	0.000484966052376334	2062.0	0.08837209302325583
PF00227.17-1	1pma-M-80	0.000484966052376334	2062.0	0.08837209302325583
PF00227.17-1	1pma-N-66	0.000484966052376334	2062.0	0.08837209302325583
PF00227.17-1	1pma-N-80	0.000484966052376334	2062.0	0.08837209302325583
PF00227.17-1	1pma-O-66	0.000484966052376334	2062.0	0.08837209302325583
PF00227.17-1	1pma-O-80	0.000484966052376334	2062.0	0.08837209302325583
PF00227.17-4	1pma-A-167	0.000484966052376334	2062.0	0.035398230088495575
PF00227.17-4	1pma-C-167	0.000484966052376334	2062.0	0.035398230088495575
PF00227.17-4	1pma-D-167	0.000484966052376334	2062.0	0.035398230088495575
PF00227.17-4	1pma-E-167	0.000484966052376334	2062.0	0.035398230088495575
PF00227.17-4	1pma-F-167	0.000484966052376334	2062.0	0.035398230088495575
PF00227.17-4	1pma-G-167	0.000484966052376334	2062.0	0.035398230088495575
PF00227.17-4	1pma-H-167	0.000484966052376334	2062.0	0.035398230088495575
PF00227.17-4	1pma-I-167	0.000484966052376334	2062.0	0.035398230088495575
PF00227.17-4	1pma-J-167	0.000484966052376334	2062.0	0.035398230088495575
PF00227.17-4	1pma-K-167	0.000484966052376334	2062.0	0.035398230088495575
PF00227.17-4	1pma-L-167	0.000484966052376334	2062.0	0.035398230088495575
PF00227.17-4	1pma-M-167	0.000484966052376334	2062.0	0.035398230088495575
PF00227.17-4	1pma-N-167	0.000484966052376334	2062.0	0.035398230088495575
PF00227.17-4	1pma-O-167	0.000484966052376334	2062.0	0.035398230088495575
PF01053.11-1	1cs1-A-48	0.000567536889897843	1762.0	0.04032258064516129
PF01053.11-1	1cs1-B-48	0.000567536889897843	1762.0	0.04032258064516129
PF01053.11-1	1cs1-C-48	0.000567536889897843	1762.0	0.04032258064516129
PF01053.11-1	1cs1-D-48	0.000567536889897843	1762.0	0.04032258064516129
PF01053.11-8	1cs1-A-173	0.000567536889897843	1762.0	0.12827988338192417
PF01053.11-8	1cs1-B-173	0.000567536889897843	1762.0	0.12827988338192417
PF01053.11-8	1cs1-C-173	0.000567536889897843	1762.0	0.12827988338192417
PF01053.11-8	1cs1-D-173	0.000567536889897843	1762.0	0.12827988338192417
PF01053.11-8	1cl1-A-185	0.000567536889897843	1762.0	0.12500000000000003
PF01053.11-8	1cl1-B-185	0.000567536889897843	1762.0	0.12500000000000003
PF01053.11-8	1qgn-A-236	0.000567536889897843	1762.0	0.10945273631840793
PF01053.11-8	1qgn-A-261	0.000567536889897843	1762.0	0.10945273631840793
PF01053.11-8	1qgn-B-236	0.000567536889897843	1762.0	0.10945273631840793
PF01053.11-8	1qgn-B-261	0.000567536889897843	1762.0	0.10945273631840793
PF01053.11-8	1qgn-C-236	0.000567536889897843	1762.0	0.10945273631840793
PF01053.11-8	1qgn-C-261	0.000567536889897843	1762.0	0.10945273631840793
PF01053.11-8	1qgn-D-236	0.000567536889897843	1762.0	0.10945273631840793
PF01053.11-8	1qgn-D-261	0.000567536889897843	1762.0	0.10945273631840793
PF01053.11-8	1qgn-E-236	0.000567536889897843	1762.0	0.10945273631840793
PF01053.11-8	1qgn-E-261	0.000567536889897843	1762.0	0.10945273631840793
PF01053.11-8	1qgn-F-236	0.000567536889897843	1762.0	0.10945273631840793
PF01053.11-8	1qgn-F-261	0.000567536889897843	1762.0	0.10945273631840793
PF01053.11-8	1qgn-G-236	0.000567536889897843	1762.0	0.10945273631840793
PF01053.11-8	1qgn-G-261	0.000567536889897843	1762.0	0.10945273631840793
PF01053.11-8	1qgn-H-236	0.000567536889897843	1762.0	0.10945273631840793
PF01053.11-8	1qgn-H-261	0.000567536889897843	1762.0	0.10945273631840793
PF01053.11-9	1cs1-A-101	0.000567536889897843	1762.0	0.03200000000000001
PF01053.11-9	1cs1-B-101	0.000567536889897843	1762.0	0.03200000000000001
PF01053.11-9	1cs1-C-101	0.000567536889897843	1762.0	0.03200000000000001
PF01053.11-9	1cs1-D-101	0.000567536889897843	1762.0	0.03200000000000001
PF01228.12-1	2pfl-A-735	0.00181159420289855	552.0	0.01466666666666667
PF01228.12-1	2pfl-B-735	0.00181159420289855	552.0	0.01466666666666667
PF04055.12-0	1r30-A-53	0.000101153145862836	9886.0	0.029673590504451036
PF04055.12-0	1r30-A-57	0.000101153145862836	9886.0	0.029673590504451036
PF04055.12-0	1r30-A-60	0.000101153145862836	9886.0	0.029673590504451036
PF04055.12-0	1r30-B-53	0.000101153145862836	9886.0	0.029673590504451036
PF04055.12-0	1r30-B-57	0.000101153145862836	9886.0	0.029673590504451036
PF04055.12-0	1r30-B-60	0.000101153145862836	9886.0	0.029673590504451036
PF04055.12-1	1r30-A-260	0.000101153145862836	9886.0	0.03582089552238807
PF04055.12-1	1r30-B-260	0.000101153145862836	9886.0	0.03582089552238807
PF01293.11-7	1aq2-A-232	0.00301204819277108	332.0	0.0169172932330827
PF01293.11-8	1aq2-A-254	0.00301204819277108	332.0	0.08634538152610442
PF01293.11-11	1aq2-A-333	0.00301204819277108	332.0	0.032442748091603045
PF02560.5-0	1dw9-A-96	0.00934579439252336	107.0	0.060810810810810814
PF02560.5-0	1dw9-B-96	0.00934579439252336	107.0	0.060810810810810814
PF02560.5-0	1dw9-D-96	0.00934579439252336	107.0	0.060810810810810814
PF02560.5-0	1dw9-E-96	0.00934579439252336	107.0	0.060810810810810814
PF02560.5-0	1dw9-F-96	0.00934579439252336	107.0	0.060810810810810814
PF02560.5-0	1dw9-G-96	0.00934579439252336	107.0	0.060810810810810814
PF02560.5-0	1dw9-H-96	0.00934579439252336	107.0	0.060810810810810814
PF02560.5-0	1dw9-I-96	0.00934579439252336	107.0	0.060810810810810814
PF02560.5-0	1dw9-J-96	0.00934579439252336	107.0	0.060810810810810814
PF02779.15-0	1ni4-B-59	0.000323101777059774	3095.0	0.040462427745664734
PF02779.15-0	1ni4-D-59	0.000323101777059774	3095.0	0.040462427745664734
PF02779.15-1	1dtw-B-126	0.000323101777059774	3095.0	0.053619302949061656
PF01039.13-6	1pix-A-457	0.000542299349240781	1844.0	0.026178010471204192
PF01039.13-6	1pix-B-457	0.000542299349240781	1844.0	0.026178010471204192
PF01039.13-6	1xny-A-419	0.000542299349240781	1844.0	0.029069767441860465
PF01039.13-6	1xny-A-420	0.000542299349240781	1844.0	0.029069767441860465
PF01039.13-6	1xny-B-419	0.000542299349240781	1844.0	0.029069767441860465
PF01039.13-6	1xny-B-420	0.000542299349240781	1844.0	0.029069767441860465
PF01039.13-9	1xny-A-182	0.000542299349240781	1844.0	0.05357142857142857
PF01039.13-9	1xny-A-183	0.000542299349240781	1844.0	0.05357142857142857
PF01039.13-9	1xny-B-182	0.000542299349240781	1844.0	0.05357142857142857
PF01039.13-9	1xny-B-183	0.000542299349240781	1844.0	0.05357142857142857
PF01370.12-2	1db3-A-133	0.000127194098193844	7862.0	0.021857923497267763
PF01370.12-2	1db3-A-135	0.000127194098193844	7862.0	0.021857923497267763
PF01370.12-2	1e7q-A-109	0.000127194098193844	7862.0	0.025477707006369428
PF01370.12-2	1eq2-A-116	0.000127194098193844	7862.0	0.026402640264026406
PF01370.12-2	1eq2-B-116	0.000127194098193844	7862.0	0.026402640264026406
PF01370.12-2	1eq2-C-116	0.000127194098193844	7862.0	0.026402640264026406
PF01370.12-2	1eq2-D-116	0.000127194098193844	7862.0	0.026402640264026406
PF01370.12-2	1eq2-E-116	0.000127194098193844	7862.0	0.026402640264026406
PF01370.12-2	1eq2-F-116	0.000127194098193844	7862.0	0.026402640264026406
PF01370.12-2	1eq2-G-116	0.000127194098193844	7862.0	0.026402640264026406
PF01370.12-2	1eq2-H-116	0.000127194098193844	7862.0	0.026402640264026406
PF01370.12-2	1eq2-I-116	0.000127194098193844	7862.0	0.026402640264026406
PF01370.12-2	1eq2-J-116	0.000127194098193844	7862.0	0.026402640264026406
PF01370.12-3	1db3-A-157	0.000127194098193844	7862.0	0.02465753424657534
PF01370.12-3	1db3-A-161	0.000127194098193844	7862.0	0.02465753424657534
PF01370.12-3	1e7q-A-136	0.000127194098193844	7862.0	0.02875399361022364
PF01370.12-3	1e7q-A-140	0.000127194098193844	7862.0	0.02875399361022364
PF01370.12-3	1eq2-A-140	0.000127194098193844	7862.0	0.02980132450331126
PF01370.12-3	1eq2-A-144	0.000127194098193844	7862.0	0.02980132450331126
PF01370.12-3	1eq2-B-140	0.000127194098193844	7862.0	0.02980132450331126
PF01370.12-3	1eq2-B-144	0.000127194098193844	7862.0	0.02980132450331126
PF01370.12-3	1eq2-C-140	0.000127194098193844	7862.0	0.02980132450331126
PF01370.12-3	1eq2-C-144	0.000127194098193844	7862.0	0.02980132450331126
PF01370.12-3	1eq2-D-140	0.000127194098193844	7862.0	0.02980132450331126
PF01370.12-3	1eq2-D-144	0.000127194098193844	7862.0	0.02980132450331126
PF01370.12-3	1eq2-E-140	0.000127194098193844	7862.0	0.02980132450331126
PF01370.12-3	1eq2-E-144	0.000127194098193844	7862.0	0.02980132450331126
PF01370.12-3	1eq2-F-140	0.000127194098193844	7862.0	0.02980132450331126
PF01370.12-3	1eq2-F-144	0.000127194098193844	7862.0	0.02980132450331126
PF01370.12-3	1eq2-G-140	0.000127194098193844	7862.0	0.02980132450331126
PF01370.12-3	1eq2-G-144	0.000127194098193844	7862.0	0.02980132450331126
PF01370.12-3	1eq2-H-140	0.000127194098193844	7862.0	0.02980132450331126
PF01370.12-3	1eq2-H-144	0.000127194098193844	7862.0	0.02980132450331126
PF01370.12-3	1eq2-I-140	0.000127194098193844	7862.0	0.02980132450331126
PF01370.12-3	1eq2-I-144	0.000127194098193844	7862.0	0.02980132450331126
PF01370.12-3	1eq2-J-140	0.000127194098193844	7862.0	0.02980132450331126
PF01370.12-3	1eq2-J-144	0.000127194098193844	7862.0	0.02980132450331126
PF00962.13-3	1a4l-A-241	0.00158227848101266	632.0	0.026162790697674417
PF00692.10-1	1xs1-A-111	0.000827814569536424	1208.0	0.12138728323699423
PF00692.10-1	1xs1-A-115	0.000827814569536424	1208.0	0.12138728323699423
PF00692.10-1	1xs1-B-111	0.000827814569536424	1208.0	0.12138728323699423
PF00692.10-1	1xs1-B-115	0.000827814569536424	1208.0	0.12138728323699423
PF00692.10-1	1xs1-C-111	0.000827814569536424	1208.0	0.12138728323699423
PF00692.10-1	1xs1-C-115	0.000827814569536424	1208.0	0.12138728323699423
PF00692.10-1	1xs1-D-111	0.000827814569536424	1208.0	0.12138728323699423
PF00692.10-1	1xs1-D-115	0.000827814569536424	1208.0	0.12138728323699423
PF00692.10-1	1xs1-E-111	0.000827814569536424	1208.0	0.12138728323699423
PF00692.10-1	1xs1-E-115	0.000827814569536424	1208.0	0.12138728323699423
PF00692.10-1	1xs1-F-111	0.000827814569536424	1208.0	0.12138728323699423
PF00692.10-1	1xs1-F-115	0.000827814569536424	1208.0	0.12138728323699423
PF00692.10-2	1xs1-A-115	0.000827814569536424	1208.0	0.11494252873563215
PF00692.10-2	1xs1-A-124	0.000827814569536424	1208.0	0.11494252873563215
PF00692.10-2	1xs1-A-126	0.000827814569536424	1208.0	0.11494252873563215
PF00692.10-2	1xs1-B-115	0.000827814569536424	1208.0	0.11494252873563215
PF00692.10-2	1xs1-B-124	0.000827814569536424	1208.0	0.11494252873563215
PF00692.10-2	1xs1-B-126	0.000827814569536424	1208.0	0.11494252873563215
PF00692.10-2	1xs1-C-115	0.000827814569536424	1208.0	0.11494252873563215
PF00692.10-2	1xs1-C-124	0.000827814569536424	1208.0	0.11494252873563215
PF00692.10-2	1xs1-C-126	0.000827814569536424	1208.0	0.11494252873563215
PF00692.10-2	1xs1-D-115	0.000827814569536424	1208.0	0.11494252873563215
PF00692.10-2	1xs1-D-124	0.000827814569536424	1208.0	0.11494252873563215
PF00692.10-2	1xs1-D-126	0.000827814569536424	1208.0	0.11494252873563215
PF00692.10-2	1xs1-E-115	0.000827814569536424	1208.0	0.11494252873563215
PF00692.10-2	1xs1-E-124	0.000827814569536424	1208.0	0.11494252873563215
PF00692.10-2	1xs1-E-126	0.000827814569536424	1208.0	0.11494252873563215
PF00692.10-2	1xs1-F-115	0.000827814569536424	1208.0	0.11494252873563215
PF00692.10-2	1xs1-F-124	0.000827814569536424	1208.0	0.11494252873563215
PF00692.10-2	1xs1-F-126	0.000827814569536424	1208.0	0.11494252873563215
PF02580.7-2	1j7g-A-78	0.00218340611353712	458.0	0.2184873949579832
PF02580.7-2	1j7g-A-79	0.00218340611353712	458.0	0.2184873949579832
PF02580.7-2	1j7g-A-80	0.00218340611353712	458.0	0.2184873949579832
PF00587.16-2	1qf6-A-363	0.000286861732644865	3486.0	0.04213938411669367
PF00587.16-2	1ses-A-256	0.000286861732644865	3486.0	0.07379134860050889
PF00587.16-2	1ses-A-258	0.000286861732644865	3486.0	0.07379134860050889
PF00587.16-2	1ses-A-261	0.000286861732644865	3486.0	0.07379134860050889
PF00587.16-2	1ses-A-265	0.000286861732644865	3486.0	0.07379134860050889
PF00587.16-2	1ses-A-271	0.000286861732644865	3486.0	0.07379134860050889
PF00587.16-2	1ses-B-256	0.000286861732644865	3486.0	0.07379134860050889
PF00587.16-2	1ses-B-258	0.000286861732644865	3486.0	0.07379134860050889
PF00587.16-2	1ses-B-261	0.000286861732644865	3486.0	0.07379134860050889
PF00587.16-2	1ses-B-265	0.000286861732644865	3486.0	0.07379134860050889
PF00587.16-2	1ses-B-271	0.000286861732644865	3486.0	0.07379134860050889
PF00195.10-4	1cgk-A-164	0.000893655049151028	1119.0	0.10481586402266291
PF00195.10-5	1cgk-A-215	0.000893655049151028	1119.0	0.054054054054054064
PF00195.10-5	1d6i-A-215	0.000893655049151028	1119.0	0.054054054054054064
PF00195.10-5	1d6i-B-215	0.000893655049151028	1119.0	0.054054054054054064
PF01087.13-1	1hxq-A-160	0.00384615384615385	260.0	0.07384615384615384
PF01087.13-1	1hxq-A-164	0.00384615384615385	260.0	0.07384615384615384
PF01087.13-1	1hxq-A-166	0.00384615384615385	260.0	0.07384615384615384
PF01087.13-1	1hxq-A-168	0.00384615384615385	260.0	0.07384615384615384
PF01087.13-1	1hxq-B-160	0.00384615384615385	260.0	0.07384615384615384
PF01087.13-1	1hxq-B-164	0.00384615384615385	260.0	0.07384615384615384
PF01087.13-1	1hxq-B-166	0.00384615384615385	260.0	0.07384615384615384
PF01087.13-1	1hxq-B-168	0.00384615384615385	260.0	0.07384615384615384
PF00290.11-1	1geq-A-36	0.00142450142450142	702.0	0.14746543778801843
PF00290.11-1	1geq-A-47	0.00142450142450142	702.0	0.14746543778801843
PF00290.11-1	1geq-B-36	0.00142450142450142	702.0	0.14746543778801843
PF00290.11-1	1geq-B-47	0.00142450142450142	702.0	0.14746543778801843
PF00290.11-5	1geq-A-161	0.00142450142450142	702.0	0.05508474576271186
PF00290.11-5	1geq-B-161	0.00142450142450142	702.0	0.05508474576271186
PF00077.11-0	1hiv-A-513	2.15146299483649e-05	46480.0	0.0063069376313945325
PF00077.11-0	1hiv-B-513	2.15146299483649e-05	46480.0	0.0063069376313945325
PF00349.12-1	1ig8-A-158	0.0026246719160105	381.0	0.029598308668076116
PF00349.12-2	1ig8-A-173	0.0026246719160105	381.0	0.014583333333333335
PF00349.12-4	1ig8-A-211	0.0026246719160105	381.0	0.03617021276595745
PF00349.12-4	1dgk-N-657	0.0026246719160105	381.0	0.018867924528301883
PF01177.13-0	1b73-A-7	0.000841042893187553	1189.0	0.04508196721311475
PF01177.13-0	1b73-A-8	0.000841042893187553	1189.0	0.04508196721311475
PF01177.13-2	1jfl-A-82	0.000841042893187553	1189.0	0.040909090909090916
PF01177.13-2	1jfl-B-82	0.000841042893187553	1189.0	0.040909090909090916
PF01177.13-2	1b73-A-70	0.000841042893187553	1189.0	0.03658536585365854
PF01177.13-5	1jfl-A-194	0.000841042893187553	1189.0	0.036199095022624445
PF01177.13-5	1jfl-B-194	0.000841042893187553	1189.0	0.036199095022624445
PF01177.13-5	1b73-A-178	0.000841042893187553	1189.0	0.032388663967611336
PF03917.8-6	2hgs-A-450	0.00813008130081301	123.0	0.019313304721030045
PF03917.8-9	2hgs-A-125	0.00813008130081301	123.0	0.019313304721030045
PF03917.8-10	2hgs-A-151	0.00813008130081301	123.0	0.02370689655172414
PF03917.8-3	2hgs-A-369	0.00813008130081301	123.0	0.06741573033707866
PF00491.12-7	1cev-A-271	0.00113895216400911	878.0	0.03092783505154639
PF00491.12-7	1cev-B-271	0.00113895216400911	878.0	0.03092783505154639
PF00491.12-7	1cev-C-271	0.00113895216400911	878.0	0.03092783505154639
PF00491.12-7	1cev-D-271	0.00113895216400911	878.0	0.03092783505154639
PF00491.12-7	1cev-E-271	0.00113895216400911	878.0	0.03092783505154639
PF00491.12-7	1cev-F-271	0.00113895216400911	878.0	0.03092783505154639
PF07479.5-0	1evy-A-210	0.00113250283125708	883.0	0.06997084548104957
PF07479.5-2	1evy-A-267	0.00113250283125708	883.0	0.06997084548104957
PF04389.8-2	1amp-A-257	0.00123762376237624	808.0	0.056485355648535567
PF03852.6-1	1cw0-A-70	0.00917431192660551	109.0	0.08275862068965516
PF04879.7-1	1aa6-A-44	0.000621504039776259	1609.0	0.012729844413012732
PF03071.6-5	1foa-A-291	0.0113636363636364	88.0	0.0847457627118644
PF02136.11-0	1e3v-A-16	0.00246305418719212	406.0	0.07317073170731708
PF02136.11-0	1e3v-B-16	0.00246305418719212	406.0	0.07317073170731708
PF02136.11-0	1vzz-A-16	0.00246305418719212	406.0	0.07317073170731708
PF02136.11-0	1vzz-B-16	0.00246305418719212	406.0	0.07317073170731708
PF02136.11-1	1e3v-A-32	0.00246305418719212	406.0	0.0819672131147541
PF02136.11-1	1e3v-B-32	0.00246305418719212	406.0	0.0819672131147541
PF01571.12-1	1pj5-A-552	0.000844594594594595	1184.0	0.020884520884520884
PF00770.9-1	1nln-A-54	0.0147058823529412	68.0	0.12637362637362634
PF00770.9-2	1nln-A-71	0.0147058823529412	68.0	0.06770833333333334
PF00770.9-5	1nln-A-115	0.0147058823529412	68.0	0.12021857923497266
PF00770.9-5	1nln-A-122	0.0147058823529412	68.0	0.12021857923497266
PF02525.8-2	1d4a-A-150	0.00107642626480086	929.0	0.0956175298804781
PF02525.8-2	1d4a-B-150	0.00107642626480086	929.0	0.0956175298804781
PF02525.8-2	1d4a-C-150	0.00107642626480086	929.0	0.0956175298804781
PF02525.8-2	1d4a-D-150	0.00107642626480086	929.0	0.0956175298804781
PF00102.18-4	1ytw-A-356	0.000826446280991736	1210.0	0.019565217391304346
PF00102.18-4	1bzc-A-181	0.000826446280991736	1210.0	0.02107728337236534
PF00102.18-5	1ytw-A-402	0.000826446280991736	1210.0	0.030769230769230767
PF00102.18-5	1ytw-A-403	0.000826446280991736	1210.0	0.030769230769230767
PF00102.18-5	1ytw-A-409	0.000826446280991736	1210.0	0.030769230769230767
PF00102.18-5	1ytw-A-410	0.000826446280991736	1210.0	0.030769230769230767
PF00102.18-5	1bzc-A-215	0.000826446280991736	1210.0	0.03317535545023697
PF00102.18-5	1bzc-A-221	0.000826446280991736	1210.0	0.03317535545023697
PF00102.18-5	1bzc-A-222	0.000826446280991736	1210.0	0.03317535545023697
PF00724.11-4	2tmd-A-170	0.000621890547263682	1608.0	0.09924812030075188
PF00724.11-4	2tmd-A-173	0.000621890547263682	1608.0	0.09924812030075188
PF00724.11-4	2tmd-B-170	0.000621890547263682	1608.0	0.09924812030075188
PF00724.11-4	2tmd-B-173	0.000621890547263682	1608.0	0.09924812030075188
PF00724.11-4	1ps9-A-167	0.000621890547263682	1608.0	0.10873146622734761
PF00724.11-4	2hsa-A-185	0.000621890547263682	1608.0	0.19939577039274925
PF00724.11-4	2hsa-A-188	0.000621890547263682	1608.0	0.19939577039274925
PF00724.11-4	2hsa-A-190	0.000621890547263682	1608.0	0.19939577039274925
PF00724.11-4	2hsa-B-185	0.000621890547263682	1608.0	0.19939577039274925
PF00724.11-4	2hsa-B-188	0.000621890547263682	1608.0	0.19939577039274925
PF00724.11-4	2hsa-B-190	0.000621890547263682	1608.0	0.19939577039274925
PF00266.10-3	1qz9-A-129	0.000295683027794205	3382.0	0.027093596059113306
PF00266.10-3	1ecx-A-99	0.000295683027794205	3382.0	0.040540540540540536
PF00266.10-3	1ecx-B-99	0.000295683027794205	3382.0	0.040540540540540536
PF00266.10-3	1elq-A-114	0.000295683027794205	3382.0	0.034120734908136476
PF00266.10-3	1elq-B-114	0.000295683027794205	3382.0	0.034120734908136476
PF00266.10-5	1qz9-A-201	0.000295683027794205	3382.0	0.03731343283582089
PF00266.10-5	1ecx-A-177	0.000295683027794205	3382.0	0.040540540540540536
PF00266.10-5	1ecx-B-177	0.000295683027794205	3382.0	0.040540540540540536
PF00266.10-5	1elq-A-197	0.000295683027794205	3382.0	0.036842105263157884
PF00266.10-5	1elq-B-197	0.000295683027794205	3382.0	0.036842105263157884
PF00266.10-6	1qz9-A-227	0.000295683027794205	3382.0	0.07474226804123711
PF00266.10-6	1ecx-A-203	0.000295683027794205	3382.0	0.07541899441340782
PF00266.10-6	1ecx-B-203	0.000295683027794205	3382.0	0.07541899441340782
PF00266.10-6	1elq-A-223	0.000295683027794205	3382.0	0.07650273224043715
PF00266.10-6	1elq-B-223	0.000295683027794205	3382.0	0.07650273224043715
PF00266.10-7	1elq-A-223	0.000295683027794205	3382.0	0.036842105263157884
PF00266.10-7	1elq-B-223	0.000295683027794205	3382.0	0.036842105263157884
PF00266.10-8	1qz9-A-201	0.000295683027794205	3382.0	0.03731343283582089
PF03275.4-1	1i8t-A-170	0.00561797752808989	178.0	0.033707865168539325
PF03275.4-1	1i8t-B-170	0.00561797752808989	178.0	0.033707865168539325
PF03275.4-5	1i8t-A-278	0.00561797752808989	178.0	0.02793296089385474
PF03275.4-5	1i8t-B-278	0.00561797752808989	178.0	0.02793296089385474
PF00557.15-6	1a16-A-384	0.000365363536719035	2737.0	0.03271028037383178
PF00557.15-6	1xgm-A-187	0.000365363536719035	2737.0	0.04964539007092199
PF00557.15-6	1xgm-B-187	0.000365363536719035	2737.0	0.04964539007092199
PF07836.2-0	1nvm-A-291	0.00581395348837209	172.0	0.045317220543806644
PF07836.2-0	1nvm-C-291	0.00581395348837209	172.0	0.045317220543806644
PF07836.2-0	1nvm-E-291	0.00581395348837209	172.0	0.045317220543806644
PF07836.2-0	1nvm-G-291	0.00581395348837209	172.0	0.045317220543806644
PF02423.6-0	1x7d-A-56	0.00224719101123596	445.0	0.026315789473684213
PF02423.6-0	1x7d-B-56	0.00224719101123596	445.0	0.026315789473684213
PF02423.6-5	1x7d-A-228	0.00224719101123596	445.0	0.08668730650154799
PF02423.6-5	1x7d-B-228	0.00224719101123596	445.0	0.08668730650154799
PF01195.10-0	2pth-A-11	0.00164203612479475	609.0	0.12716763005780346
PF01195.10-0	2pth-A-21	0.00164203612479475	609.0	0.12716763005780346
PF01195.10-2	2pth-A-94	0.00164203612479475	609.0	0.10795454545454547
PF01183.11-0	1oba-A-10	0.00275482093663912	363.0	0.033434650455927056
PF01183.11-4	1oba-A-92	0.00275482093663912	363.0	0.027190332326283984
PF01183.11-4	1oba-A-94	0.00275482093663912	363.0	0.027190332326283984
PF00275.11-0	1g6t-A-22	0.000677506775067751	1476.0	0.07
PF00275.11-0	1uae-A-23	0.000677506775067751	1476.0	0.07142857142857141
PF00275.11-4	1g6t-A-385	0.000677506775067751	1476.0	0.028846153846153848
PF00275.11-5	1g6t-A-411	0.000677506775067751	1476.0	0.03132530120481928
PF00275.11-5	1uae-A-397	0.000677506775067751	1476.0	0.03194103194103194
PF00275.11-7	1uae-A-115	0.000677506775067751	1476.0	0.06598984771573604
PF00275.11-11	1g6t-A-313	0.000677506775067751	1476.0	0.026378896882494007
PF00275.11-11	1uae-A-305	0.000677506775067751	1476.0	0.026894865525672378
PF00275.11-2	1g6t-A-341	0.000677506775067751	1476.0	0.04901960784313726
PF02685.7-3	1q18-A-100	0.00387596899224806	258.0	0.03536977491961414
PF02685.7-3	1q18-B-100	0.00387596899224806	258.0	0.03536977491961414
PF02836.8-5	1bgl-A-538	0.00167785234899329	596.0	0.015857284440039643
PF02836.8-5	1bgl-B-538	0.00167785234899329	596.0	0.015857284440039643
PF02836.8-5	1bgl-C-538	0.00167785234899329	596.0	0.015857284440039643
PF02836.8-5	1bgl-D-538	0.00167785234899329	596.0	0.015857284440039643
PF02836.8-5	1bgl-E-538	0.00167785234899329	596.0	0.015857284440039643
PF02836.8-5	1bgl-F-538	0.00167785234899329	596.0	0.015857284440039643
PF02836.8-5	1bgl-G-538	0.00167785234899329	596.0	0.015857284440039643
PF02836.8-5	1bgl-H-538	0.00167785234899329	596.0	0.015857284440039643
PF02836.8-6	1bhg-A-560	0.00167785234899329	596.0	0.013996889580093312
PF02836.8-6	1bhg-B-560	0.00167785234899329	596.0	0.013996889580093312
PF00977.12-0	2a0n-A-11	0.000911577028258888	1097.0	0.07172995780590716
PF00977.12-4	2a0n-A-130	0.000911577028258888	1097.0	0.053941908713692956
PF01182.11-1	1cd5-A-72	0.0018018018018018	555.0	0.051181102362204724
PF01182.11-3	1cd5-A-141	0.0018018018018018	555.0	0.09876543209876543
PF01182.11-3	1cd5-A-143	0.0018018018018018	555.0	0.09876543209876543
PF01182.11-3	1cd5-A-148	0.0018018018018018	555.0	0.09876543209876543
PF00225.14-5	1goj-A-238	0.000540832882639265	1849.0	0.014192139737991267
PF02900.9-6	1bou-B-195	0.00201207243460765	497.0	0.030612244897959183
PF02900.9-6	1bou-D-195	0.00201207243460765	497.0	0.030612244897959183
PF02852.13-2	1get-A-439	0.000364830353885443	2741.0	0.020361990950226245
PF02852.13-2	1get-A-444	0.000364830353885443	2741.0	0.020361990950226245
PF02852.13-2	1get-B-439	0.000364830353885443	2741.0	0.020361990950226245
PF02852.13-2	1get-B-444	0.000364830353885443	2741.0	0.020361990950226245
PF00106.16-0	2c7v-A-14	5.51480725748635e-05	18133.0	0.08467741935483869
PF00106.16-0	2c7v-B-14	5.51480725748635e-05	18133.0	0.08467741935483869
PF00106.16-0	2c7v-C-14	5.51480725748635e-05	18133.0	0.08467741935483869
PF00106.16-0	2c7v-D-14	5.51480725748635e-05	18133.0	0.08467741935483869
PF00106.16-2	1ybv-A-164	5.51480725748635e-05	18133.0	0.04411764705882353
PF00106.16-2	1ybv-B-164	5.51480725748635e-05	18133.0	0.04411764705882353
PF00106.16-3	1gz6-A-164	5.51480725748635e-05	18133.0	0.016574585635359115
PF00106.16-3	1gz6-B-164	5.51480725748635e-05	18133.0	0.016574585635359115
PF00106.16-3	1gz6-C-164	5.51480725748635e-05	18133.0	0.016574585635359115
PF00106.16-3	1gz6-D-164	5.51480725748635e-05	18133.0	0.016574585635359115
PF00106.16-3	1ybv-A-178	5.51480725748635e-05	18133.0	0.04411764705882353
PF00106.16-3	1ybv-B-178	5.51480725748635e-05	18133.0	0.04411764705882353
PF00561.11-0	1r4z-A-187	0.000102690490860546	9738.0	0.07035175879396985
PF00561.11-0	1r4z-B-187	0.000102690490860546	9738.0	0.07035175879396985
PF00561.11-1	1a8s-A-95	0.000102690490860546	9738.0	0.03383458646616542
PF00561.11-1	1a8s-A-96	0.000102690490860546	9738.0	0.03383458646616542
PF00561.11-1	1a7u-A-100	0.000102690490860546	9738.0	0.03333333333333333
PF00561.11-1	1a7u-A-99	0.000102690490860546	9738.0	0.03333333333333333
PF00561.11-1	1a7u-B-100	0.000102690490860546	9738.0	0.03333333333333333
PF00561.11-1	1a7u-B-99	0.000102690490860546	9738.0	0.03333333333333333
PF00561.11-1	1ehy-A-107	0.000102690490860546	9738.0	0.031468531468531465
PF00561.11-1	1ehy-A-108	0.000102690490860546	9738.0	0.031468531468531465
PF00561.11-1	1ehy-B-107	0.000102690490860546	9738.0	0.031468531468531465
PF00561.11-1	1ehy-B-108	0.000102690490860546	9738.0	0.031468531468531465
PF00561.11-1	1ehy-C-107	0.000102690490860546	9738.0	0.031468531468531465
PF00561.11-1	1ehy-C-108	0.000102690490860546	9738.0	0.031468531468531465
PF00561.11-1	1ehy-D-107	0.000102690490860546	9738.0	0.031468531468531465
PF00561.11-1	1ehy-D-108	0.000102690490860546	9738.0	0.031468531468531465
PF00561.11-1	1b6g-A-124	0.000102690490860546	9738.0	0.02980132450331126
PF00561.11-1	1a8q-A-95	0.000102690490860546	9738.0	0.033707865168539325
PF00561.11-1	1a8q-A-96	0.000102690490860546	9738.0	0.033707865168539325
PF00561.11-1	1r4z-A-108	0.000102690490860546	9738.0	0.04411764705882353
PF00561.11-1	1r4z-A-109	0.000102690490860546	9738.0	0.04411764705882353
PF00561.11-1	1r4z-B-108	0.000102690490860546	9738.0	0.04411764705882353
PF00561.11-1	1r4z-B-109	0.000102690490860546	9738.0	0.04411764705882353
PF00561.11-1	1cv2-A-108	0.000102690490860546	9738.0	0.03125
PF00561.11-1	1cv2-A-109	0.000102690490860546	9738.0	0.03125
PF00561.11-1	1azw-A-110	0.000102690490860546	9738.0	0.029508196721311473
PF00561.11-1	1azw-B-110	0.000102690490860546	9738.0	0.029508196721311473
PF00561.11-1	1qj4-A-80	0.000102690490860546	9738.0	0.03614457831325301
PF00561.11-1	1dwo-A-80	0.000102690490860546	9738.0	0.03599999999999999
PF00561.11-1	1dwo-B-80	0.000102690490860546	9738.0	0.03599999999999999
PF00561.11-1	1xqw-A-106	0.000102690490860546	9738.0	0.031578947368421054
PF00561.11-1	1zoi-A-97	0.000102690490860546	9738.0	0.033582089552238806
PF00561.11-1	1zoi-A-98	0.000102690490860546	9738.0	0.033582089552238806
PF00561.11-1	1zoi-B-97	0.000102690490860546	9738.0	0.033582089552238806
PF00561.11-1	1zoi-B-98	0.000102690490860546	9738.0	0.033582089552238806
PF00561.11-1	1zoi-C-97	0.000102690490860546	9738.0	0.033582089552238806
PF00561.11-1	1zoi-C-98	0.000102690490860546	9738.0	0.033582089552238806
PF00561.11-2	1r4z-A-43	0.000102690490860546	9738.0	0.04926108374384236
PF00561.11-2	1r4z-B-43	0.000102690490860546	9738.0	0.04926108374384236
PF00561.11-3	1a7u-A-258	0.000102690490860546	9738.0	0.029520295202952032
PF00561.11-3	1a7u-B-258	0.000102690490860546	9738.0	0.029520295202952032
PF00561.11-3	1ehy-A-275	0.000102690490860546	9738.0	0.027874564459930314
PF00561.11-3	1ehy-B-275	0.000102690490860546	9738.0	0.027874564459930314
PF00561.11-3	1ehy-C-275	0.000102690490860546	9738.0	0.027874564459930314
PF00561.11-3	1ehy-D-275	0.000102690490860546	9738.0	0.027874564459930314
PF00561.11-3	1b6g-A-289	0.000102690490860546	9738.0	0.026402640264026406
PF00561.11-3	1a8q-A-29	0.000102690490860546	9738.0	0.029850746268656716
PF00561.11-3	1cv2-A-272	0.000102690490860546	9738.0	0.02768166089965398
PF00561.11-3	1qj4-A-235	0.000102690490860546	9738.0	0.03200000000000001
PF00561.11-3	1dwo-A-236	0.000102690490860546	9738.0	0.031872509960159355
PF00561.11-3	1dwo-B-236	0.000102690490860546	9738.0	0.031872509960159355
PF00561.11-3	1xqw-A-271	0.000102690490860546	9738.0	0.027972027972027972
PF00561.11-3	1uk7-A-252	0.000102690490860546	9738.0	0.029090909090909087
PF00561.11-3	1zoi-A-31	0.000102690490860546	9738.0	0.029739776951672858
PF00561.11-3	1zoi-B-31	0.000102690490860546	9738.0	0.029739776951672858
PF00561.11-3	1zoi-C-31	0.000102690490860546	9738.0	0.029739776951672858
PF00795.13-0	1fo6-A-47	0.000424808836023789	2354.0	0.04095563139931741
PF00795.13-0	1fo6-B-47	0.000424808836023789	2354.0	0.04095563139931741
PF00795.13-0	1fo6-C-47	0.000424808836023789	2354.0	0.04095563139931741
PF00795.13-0	1fo6-D-47	0.000424808836023789	2354.0	0.04095563139931741
PF00795.13-2	1fo6-A-127	0.000424808836023789	2354.0	0.04095563139931741
PF00795.13-2	1fo6-B-127	0.000424808836023789	2354.0	0.04095563139931741
PF00795.13-2	1fo6-C-127	0.000424808836023789	2354.0	0.04095563139931741
PF00795.13-2	1fo6-D-127	0.000424808836023789	2354.0	0.04095563139931741
PF00795.13-3	1fo6-A-172	0.000424808836023789	2354.0	0.030405405405405407
PF00795.13-3	1fo6-B-172	0.000424808836023789	2354.0	0.030405405405405407
PF00795.13-3	1fo6-C-172	0.000424808836023789	2354.0	0.030405405405405407
PF00795.13-3	1fo6-D-172	0.000424808836023789	2354.0	0.030405405405405407
PF02502.9-0	1nn4-A-10	0.00185528756957328	539.0	0.09489051094890509
PF02502.9-0	1nn4-A-9	0.00185528756957328	539.0	0.09489051094890509
PF02502.9-0	1nn4-B-10	0.00185528756957328	539.0	0.09489051094890509
PF02502.9-0	1nn4-B-9	0.00185528756957328	539.0	0.09489051094890509
PF02502.9-0	1nn4-C-10	0.00185528756957328	539.0	0.09489051094890509
PF02502.9-0	1nn4-C-9	0.00185528756957328	539.0	0.09489051094890509
PF02502.9-0	1nn4-D-10	0.00185528756957328	539.0	0.09489051094890509
PF02502.9-0	1nn4-D-9	0.00185528756957328	539.0	0.09489051094890509
PF02502.9-1	1nn4-A-66	0.00185528756957328	539.0	0.20967741935483875
PF02502.9-1	1nn4-B-66	0.00185528756957328	539.0	0.20967741935483875
PF02502.9-1	1nn4-C-66	0.00185528756957328	539.0	0.20967741935483875
PF02502.9-1	1nn4-D-66	0.00185528756957328	539.0	0.20967741935483875
PF01841.10-1	1g0d-A-332	0.00107991360691145	926.0	0.03571428571428572
PF02152.9-1	2dhn-A-22	0.00186915887850467	535.0	0.07964601769911504
PF02152.9-4	2dhn-A-100	0.00186915887850467	535.0	0.09909909909909909
PF00441.15-0	1ivh-A-283	0.000198216055500496	5045.0	0.02168674698795181
PF00441.15-0	1ivh-B-283	0.000198216055500496	5045.0	0.02168674698795181
PF00441.15-0	1ivh-C-283	0.000198216055500496	5045.0	0.02168674698795181
PF00441.15-0	1ivh-D-283	0.000198216055500496	5045.0	0.02168674698795181
PF00232.9-6	1pbg-A-375	0.000831255195344971	1203.0	0.019565217391304346
PF00232.9-6	1pbg-B-375	0.000831255195344971	1203.0	0.019565217391304346
PF00232.9-6	1myr-A-409	0.000831255195344971	1203.0	0.018255578093306288
PF00232.9-10	1myr-A-95	0.000831255195344971	1203.0	0.02868852459016393
PF00232.9-5	1myr-A-328	0.000831255195344971	1203.0	0.018255578093306288
PF00232.9-5	1myr-A-330	0.000831255195344971	1203.0	0.018255578093306288
PF05199.4-3	1gal-A-538	0.000864304235090752	1157.0	0.015075376884422103
PF05199.4-5	1gal-A-581	0.000864304235090752	1157.0	0.02192242833052277
PF03068.6-1	1wd8-A-350	0.0222222222222222	45.0	0.03912363067292645
PF03068.6-5	1wd8-A-645	0.0222222222222222	45.0	0.04402515723270441
PF03068.6-9	1wd8-A-471	0.0222222222222222	45.0	0.027863777089783277
PF03068.6-9	1wd8-A-473	0.0222222222222222	45.0	0.027863777089783277
PF00656.13-2	2fqq-A-237	0.00127551020408163	784.0	0.03846153846153846
PF00656.13-2	1qx3-A-121	0.00127551020408163	784.0	0.05703422053231938
PF00656.13-2	1nw9-B-237	0.00127551020408163	784.0	0.03731343283582089
PF00656.13-3	1qx3-A-163	0.00127551020408163	784.0	0.03731343283582089
PF00656.13-3	1nw9-B-287	0.00127551020408163	784.0	0.024570024570024565
PF03099.10-0	1bib-A-118	0.000635324015247776	1574.0	0.03870967741935485
PF00891.9-3	1kyw-A-269	0.00118906064209275	841.0	0.12269938650306747
PF00891.9-3	1kyw-C-269	0.00118906064209275	841.0	0.12269938650306747
PF00891.9-3	1kyw-F-269	0.00118906064209275	841.0	0.12269938650306747
PF00710.11-0	3eca-A-34	0.00175131348511384	571.0	0.035608308605341255
PF00710.11-0	3eca-B-34	0.00175131348511384	571.0	0.035608308605341255
PF00710.11-0	3eca-C-34	0.00175131348511384	571.0	0.035608308605341255
PF00710.11-0	3eca-D-34	0.00175131348511384	571.0	0.035608308605341255
PF00710.11-2	3eca-A-111	0.00175131348511384	571.0	0.05438066465256797
PF00710.11-2	3eca-A-112	0.00175131348511384	571.0	0.05438066465256797
PF00710.11-2	3eca-B-111	0.00175131348511384	571.0	0.05438066465256797
PF00710.11-2	3eca-B-112	0.00175131348511384	571.0	0.05438066465256797
PF00710.11-2	3eca-C-111	0.00175131348511384	571.0	0.05438066465256797
PF00710.11-2	3eca-C-112	0.00175131348511384	571.0	0.05438066465256797
PF00710.11-2	3eca-D-111	0.00175131348511384	571.0	0.05438066465256797
PF00710.11-2	3eca-D-112	0.00175131348511384	571.0	0.05438066465256797
PF00710.11-4	3eca-A-184	0.00175131348511384	571.0	0.08385093167701863
PF00710.11-4	3eca-B-184	0.00175131348511384	571.0	0.08385093167701863
PF00710.11-4	3eca-C-184	0.00175131348511384	571.0	0.08385093167701863
PF00710.11-4	3eca-D-184	0.00175131348511384	571.0	0.08385093167701863
PF01135.10-0	1dl5-A-59	0.00160513643659711	623.0	0.07070707070707069
PF01135.10-0	1dl5-B-59	0.00160513643659711	623.0	0.07070707070707069
PF01648.11-0	1f7l-A-62	0.000991080277502478	1009.0	0.0892857142857143
PF01648.11-0	1f80-A-62	0.000991080277502478	1009.0	0.0892857142857143
PF01648.11-0	1f80-B-62	0.000991080277502478	1009.0	0.0892857142857143
PF01648.11-0	1f80-C-62	0.000991080277502478	1009.0	0.0892857142857143
PF00462.15-0	1qfn-A-10	0.000564971751412429	1770.0	0.11688311688311687
PF00462.15-0	1qfn-A-13	0.000564971751412429	1770.0	0.11688311688311687
PF00462.15-0	1qfn-A-18	0.000564971751412429	1770.0	0.11688311688311687
PF00121.9-0	1tph-1-11	0.000799360511590727	1251.0	0.03319502074688797
PF00121.9-0	1tph-1-13	0.000799360511590727	1251.0	0.03319502074688797
PF00121.9-0	1tph-2-11	0.000799360511590727	1251.0	0.03319502074688797
PF00121.9-0	1tph-2-13	0.000799360511590727	1251.0	0.03319502074688797
PF00121.9-0	1hti-A-12	0.000799360511590727	1251.0	0.03305785123966942
PF00121.9-0	1hti-A-14	0.000799360511590727	1251.0	0.03305785123966942
PF00121.9-0	1hti-B-12	0.000799360511590727	1251.0	0.03305785123966942
PF00121.9-0	1hti-B-14	0.000799360511590727	1251.0	0.03305785123966942
PF00121.9-1	1tph-1-95	0.000799360511590727	1251.0	0.1527777777777778
PF00121.9-1	1tph-2-95	0.000799360511590727	1251.0	0.1527777777777778
PF00121.9-1	1hti-A-96	0.000799360511590727	1251.0	0.15207373271889402
PF00121.9-1	1hti-B-96	0.000799360511590727	1251.0	0.15207373271889402
PF00121.9-3	1tph-1-165	0.000799360511590727	1251.0	0.04621848739495799
PF00121.9-3	1tph-1-171	0.000799360511590727	1251.0	0.04621848739495799
PF00121.9-3	1tph-2-165	0.000799360511590727	1251.0	0.04621848739495799
PF00121.9-3	1tph-2-171	0.000799360511590727	1251.0	0.04621848739495799
PF00121.9-3	1hti-A-166	0.000799360511590727	1251.0	0.04602510460251047
PF00121.9-3	1hti-A-172	0.000799360511590727	1251.0	0.04602510460251047
PF00121.9-3	1hti-B-166	0.000799360511590727	1251.0	0.04602510460251047
PF00121.9-3	1hti-B-172	0.000799360511590727	1251.0	0.04602510460251047
PF00908.8-1	1dzr-A-63	0.00154559505409583	647.0	0.05142857142857142
PF00908.8-1	1dzr-B-63	0.00154559505409583	647.0	0.05142857142857142
PF08543.3-4	1jxh-A-176	0.00130378096479791	767.0	0.04296874999999999
PF08543.3-4	1jxh-B-176	0.00130378096479791	767.0	0.04296874999999999
PF08543.3-5	1jxh-A-210	0.00130378096479791	767.0	0.04296874999999999
PF08543.3-5	1jxh-B-210	0.00130378096479791	767.0	0.04296874999999999
PF00815.11-4	1kae-A-326	0.00168350168350168	594.0	0.021126760563380285
PF00815.11-4	1kae-A-327	0.00168350168350168	594.0	0.021126760563380285
PF00815.11-4	1kae-B-326	0.00168350168350168	594.0	0.021126760563380285
PF00815.11-4	1kae-B-327	0.00168350168350168	594.0	0.021126760563380285
PF00763.14-0	1a4i-A-56	0.00131578947368421	760.0	0.03197353914002205
PF00763.14-0	1a4i-B-56	0.00131578947368421	760.0	0.03197353914002205
PF00842.12-0	1bd0-A-265	0.00151975683890578	658.0	0.02638522427440633
PF00842.12-0	1bd0-B-265	0.00151975683890578	658.0	0.02638522427440633
PF00842.12-2	1bd0-A-311	0.00151975683890578	658.0	0.02368421052631579
PF00842.12-2	1bd0-B-311	0.00151975683890578	658.0	0.02368421052631579
PF00171.13-0	1a4s-A-166	0.000155787505842031	6419.0	0.028571428571428577
PF00171.13-0	1a4s-B-166	0.000155787505842031	6419.0	0.028571428571428577
PF00171.13-0	1a4s-C-166	0.000155787505842031	6419.0	0.028571428571428577
PF00171.13-0	1a4s-D-166	0.000155787505842031	6419.0	0.028571428571428577
PF00171.13-0	2esd-A-154	0.000155787505842031	6419.0	0.030303030303030304
PF00171.13-0	2esd-B-154	0.000155787505842031	6419.0	0.030303030303030304
PF00171.13-0	2esd-C-154	0.000155787505842031	6419.0	0.030303030303030304
PF00171.13-0	2esd-D-154	0.000155787505842031	6419.0	0.030303030303030304
PF00171.13-4	1a4s-A-263	0.000155787505842031	6419.0	0.05
PF00171.13-4	1a4s-B-263	0.000155787505842031	6419.0	0.05
PF00171.13-4	1a4s-C-263	0.000155787505842031	6419.0	0.05
PF00171.13-4	1a4s-D-263	0.000155787505842031	6419.0	0.05
PF00171.13-5	1a4s-A-297	0.000155787505842031	6419.0	0.018181818181818177
PF00171.13-5	1a4s-B-297	0.000155787505842031	6419.0	0.018181818181818177
PF00171.13-5	1a4s-C-297	0.000155787505842031	6419.0	0.018181818181818177
PF00171.13-5	1a4s-D-297	0.000155787505842031	6419.0	0.018181818181818177
PF00171.13-5	2esd-A-284	0.000155787505842031	6419.0	0.019271948608137045
PF00171.13-5	2esd-B-284	0.000155787505842031	6419.0	0.019271948608137045
PF00171.13-5	2esd-C-284	0.000155787505842031	6419.0	0.019271948608137045
PF00171.13-5	2esd-D-284	0.000155787505842031	6419.0	0.019271948608137045
PF00782.11-0	1d5r-A-92	0.000751314800901578	1331.0	0.017632241813602012
PF00782.11-1	1d5r-A-124	0.000751314800901578	1331.0	0.04935064935064934
PF00782.11-1	1d5r-A-130	0.000751314800901578	1331.0	0.04935064935064934
PF00388.10-0	1ptd-A-63	0.00193050193050193	518.0	0.034482758620689655
PF00388.10-1	1ptd-A-100	0.00193050193050193	518.0	0.054313099041533544
PF00388.10-2	1ptd-A-113	0.00193050193050193	518.0	0.02803738317757009
PF00648.12-2	1kfu-L-105	0.00216919739696312	461.0	0.018895348837209305
PF00648.12-2	1kfu-L-99	0.00216919739696312	461.0	0.018895348837209305
PF00648.12-2	1kfx-L-105	0.00216919739696312	461.0	0.018895348837209305
PF00648.12-2	1kfx-L-99	0.00216919739696312	461.0	0.018895348837209305
PF00648.12-6	1kfu-L-262	0.00216919739696312	461.0	0.01300578034682081
PF00648.12-6	1kfx-L-262	0.00216919739696312	461.0	0.01300578034682081
PF00648.12-7	1kfu-L-286	0.00216919739696312	461.0	0.029368575624082238
PF00648.12-7	1kfx-L-286	0.00216919739696312	461.0	0.029368575624082238
PF00648.12-7	1kfx-L-288	0.00216919739696312	461.0	0.029368575624082238
PF00871.8-0	1g99-A-10	0.00142045454545455	704.0	0.030226700251889175
PF00871.8-0	1g99-B-10	0.00142045454545455	704.0	0.030226700251889175
PF00871.8-1	1g99-A-91	0.00142045454545455	704.0	0.030226700251889175
PF00871.8-1	1g99-B-91	0.00142045454545455	704.0	0.030226700251889175
PF00871.8-3	1g99-A-148	0.00142045454545455	704.0	0.04071246819338422
PF00871.8-3	1g99-B-148	0.00142045454545455	704.0	0.04071246819338422
PF00871.8-5	1g99-A-212	0.00142045454545455	704.0	0.114441416893733
PF00871.8-5	1g99-A-241	0.00142045454545455	704.0	0.114441416893733
PF00871.8-5	1g99-B-212	0.00142045454545455	704.0	0.114441416893733
PF00871.8-5	1g99-B-241	0.00142045454545455	704.0	0.114441416893733
PF01735.9-0	1cjy-A-197	0.00628930817610063	159.0	0.03305785123966942
PF01735.9-0	1cjy-A-198	0.00628930817610063	159.0	0.03305785123966942
PF01735.9-1	1cjy-A-228	0.00628930817610063	159.0	0.034482758620689655
PF01735.9-4	1cjy-A-549	0.00628930817610063	159.0	0.04166666666666666
PF01804.9-10	1pnl-B-530	0.00354609929078014	282.0	0.021712907117008448
PF01804.9-2	1pnl-B-290	0.00354609929078014	282.0	0.032926829268292684
PF00413.15-3	1slm-A-219	0.00140449438202247	712.0	0.04824561403508771
PF00685.18-0	1hy3-A-47	0.0013262599469496	754.0	0.04982206405693951
PF00685.18-0	1hy3-B-47	0.0013262599469496	754.0	0.04982206405693951
PF00685.18-1	1hy3-A-137	0.0013262599469496	754.0	0.031468531468531465
PF00685.18-1	1hy3-B-137	0.0013262599469496	754.0	0.031468531468531465
PF00685.18-2	1hy3-A-107	0.0013262599469496	754.0	0.031468531468531465
PF00685.18-2	1hy3-B-107	0.0013262599469496	754.0	0.031468531468531465
PF00685.18-3	1hy3-A-137	0.0013262599469496	754.0	0.061151079136690635
PF00685.18-3	1hy3-B-137	0.0013262599469496	754.0	0.061151079136690635
PF01180.12-1	2dor-A-43	0.00113507377979569	881.0	0.054054054054054064
PF01180.12-1	2dor-B-43	0.00113507377979569	881.0	0.054054054054054064
PF01180.12-4	2dor-A-130	0.00113507377979569	881.0	0.029702970297029705
PF01180.12-4	2dor-B-130	0.00113507377979569	881.0	0.029702970297029705
PF03900.6-0	2ypn-A-242	0.00170940170940171	585.0	0.05016722408026756
PF00884.14-7	1auk-A-123	0.00048661800486618	2055.0	0.04526748971193415
PF00884.14-7	1auk-A-125	0.00048661800486618	2055.0	0.04526748971193415
PF00884.14-11	1auk-A-281	0.00048661800486618	2055.0	0.01803607214428857
PF02902.10-1	2bkr-A-102	0.00153139356814701	653.0	0.07575757575757576
PF02902.10-2	2bkr-A-119	0.00153139356814701	653.0	0.04411764705882353
PF02902.10-5	2bkr-A-163	0.00153139356814701	653.0	0.05970149253731344
PF01262.12-2	1pjb-A-269	0.00126103404791929	793.0	0.04927536231884058
PF02784.7-5	7odc-A-197	0.000659630606860158	1516.0	0.01986754966887417
PF02784.7-8	7odc-A-274	0.000659630606860158	1516.0	0.01986754966887417
PF05201.6-1	1gpj-A-84	0.0021551724137931	464.0	0.06299212598425197
PF00156.18-0	1l1r-A-63	0.000179018976011457	5586.0	0.18300653594771238
PF00156.18-1	1bzy-A-134	0.000179018976011457	5586.0	0.0788177339901478
PF00156.18-1	1bzy-A-135	0.000179018976011457	5586.0	0.0788177339901478
PF00156.18-1	1bzy-A-138	0.000179018976011457	5586.0	0.0788177339901478
PF00156.18-1	1bzy-B-134	0.000179018976011457	5586.0	0.0788177339901478
PF00156.18-1	1bzy-B-135	0.000179018976011457	5586.0	0.0788177339901478
PF00156.18-1	1bzy-B-138	0.000179018976011457	5586.0	0.0788177339901478
PF00156.18-1	1bzy-C-134	0.000179018976011457	5586.0	0.0788177339901478
PF00156.18-1	1bzy-C-135	0.000179018976011457	5586.0	0.0788177339901478
PF00156.18-1	1bzy-C-138	0.000179018976011457	5586.0	0.0788177339901478
PF00156.18-1	1bzy-D-134	0.000179018976011457	5586.0	0.0788177339901478
PF00156.18-1	1bzy-D-135	0.000179018976011457	5586.0	0.0788177339901478
PF00156.18-1	1bzy-D-138	0.000179018976011457	5586.0	0.0788177339901478
PF00156.18-1	1a95-A-88	0.000179018976011457	5586.0	0.11678832116788318
PF00156.18-1	1a95-A-89	0.000179018976011457	5586.0	0.11678832116788318
PF00156.18-1	1a95-A-92	0.000179018976011457	5586.0	0.11678832116788318
PF00156.18-1	1a95-B-88	0.000179018976011457	5586.0	0.11678832116788318
PF00156.18-1	1a95-B-89	0.000179018976011457	5586.0	0.11678832116788318
PF00156.18-1	1a95-B-92	0.000179018976011457	5586.0	0.11678832116788318
PF00156.18-1	1a95-C-88	0.000179018976011457	5586.0	0.11678832116788318
PF00156.18-1	1a95-C-89	0.000179018976011457	5586.0	0.11678832116788318
PF00156.18-1	1a95-C-92	0.000179018976011457	5586.0	0.11678832116788318
PF00156.18-1	1a95-D-88	0.000179018976011457	5586.0	0.11678832116788318
PF00156.18-1	1a95-D-89	0.000179018976011457	5586.0	0.11678832116788318
PF00156.18-1	1a95-D-92	0.000179018976011457	5586.0	0.11678832116788318
PF00156.18-1	1fsg-A-150	0.000179018976011457	5586.0	0.07441860465116278
PF00156.18-1	1fsg-C-150	0.000179018976011457	5586.0	0.07441860465116278
PF00156.18-2	1bzy-A-166	0.000179018976011457	5586.0	0.06829268292682926
PF00156.18-2	1bzy-A-170	0.000179018976011457	5586.0	0.06829268292682926
PF00156.18-2	1bzy-B-166	0.000179018976011457	5586.0	0.06829268292682926
PF00156.18-2	1bzy-B-170	0.000179018976011457	5586.0	0.06829268292682926
PF00156.18-2	1bzy-C-166	0.000179018976011457	5586.0	0.06829268292682926
PF00156.18-2	1bzy-C-170	0.000179018976011457	5586.0	0.06829268292682926
PF00156.18-2	1bzy-D-166	0.000179018976011457	5586.0	0.06829268292682926
PF00156.18-2	1bzy-D-170	0.000179018976011457	5586.0	0.06829268292682926
PF00156.18-2	1a95-A-115	0.000179018976011457	5586.0	0.10071942446043167
PF00156.18-2	1a95-B-115	0.000179018976011457	5586.0	0.10071942446043167
PF00156.18-2	1a95-C-115	0.000179018976011457	5586.0	0.10071942446043167
PF00156.18-2	1a95-D-115	0.000179018976011457	5586.0	0.10071942446043167
PF00311.8-20	1jqn-A-581	0.000991080277502478	1009.0	0.04368358913813459
PF00311.8-20	1qb4-A-581	0.000991080277502478	1009.0	0.04368358913813459
PF00311.8-23	1jqn-A-699	0.000991080277502478	1009.0	0.029103608847497082
PF00311.8-4	1jqn-A-138	0.000991080277502478	1009.0	0.01726121979286537
PF02880.7-2	1p5d-X-329	0.00045475216007276	2199.0	0.02654867256637168
PF02435.7-0	1oyg-A-86	0.0133333333333333	75.0	0.019354838709677424
PF02435.7-3	1oyg-A-247	0.0133333333333333	75.0	0.07482993197278912
PF02435.7-5	1oyg-A-342	0.0133333333333333	75.0	0.06997742663656885
PF02310.10-0	1be1-A-16	0.000660501981505945	1514.0	0.06976744186046512
PF00389.21-0	1j49-A-209	0.000412881915772089	2422.0	1.0
PF00389.21-0	1j49-A-236	0.000412881915772089	2422.0	1.0
PF00389.21-0	1j49-A-260	0.000412881915772089	2422.0	1.0
PF00389.21-0	1j49-A-265	0.000412881915772089	2422.0	1.0
PF00389.21-0	1j49-A-297	0.000412881915772089	2422.0	1.0
PF00389.21-0	1j49-B-209	0.000412881915772089	2422.0	1.0
PF00389.21-0	1j49-B-236	0.000412881915772089	2422.0	1.0
PF00389.21-0	1j49-B-260	0.000412881915772089	2422.0	1.0
PF00389.21-0	1j49-B-265	0.000412881915772089	2422.0	1.0
PF00389.21-0	1j49-B-297	0.000412881915772089	2422.0	1.0
PF00389.21-0	2nac-A-147	0.000412881915772089	2422.0	1.0
PF00389.21-0	2nac-A-285	0.000412881915772089	2422.0	1.0
PF00389.21-0	2nac-A-314	0.000412881915772089	2422.0	1.0
PF00389.21-0	2nac-A-333	0.000412881915772089	2422.0	1.0
PF00389.21-0	2nac-B-147	0.000412881915772089	2422.0	1.0
PF00389.21-0	2nac-B-285	0.000412881915772089	2422.0	1.0
PF00389.21-0	2nac-B-314	0.000412881915772089	2422.0	1.0
PF00389.21-0	2nac-B-333	0.000412881915772089	2422.0	1.0
PF07476.2-0	1kcz-A-194	0.0357142857142857	28.0	0.02729528535980149
PF07476.2-0	1kcz-B-194	0.0357142857142857	28.0	0.02729528535980149
PF07476.2-4	1kcz-A-331	0.0357142857142857	28.0	0.0534351145038168
PF07476.2-4	1kcz-B-331	0.0357142857142857	28.0	0.0534351145038168
PF00753.18-1	2bmi-A-103	0.000150262960180316	6655.0	0.03734439834024896
PF00753.18-1	2bmi-B-103	0.000150262960180316	6655.0	0.03734439834024896
PF00753.18-1	1qh5-A-58	0.000150262960180316	6655.0	0.03571428571428572
PF00753.18-1	1qh5-B-58	0.000150262960180316	6655.0	0.03571428571428572
PF00080.11-1	2jcw-A-64	0.0010989010989011	910.0	0.11510791366906477
PF00080.11-4	2jcw-A-144	0.0010989010989011	910.0	0.061643835616438346
PF00450.13-4	1ysc-A-257	0.00141442715700141	707.0	0.06387225548902194
PF00450.13-4	1bcr-A-147	0.00141442715700141	707.0	0.07228915662650603
PF00450.13-7	1ysc-A-449	0.00141442715700141	707.0	0.017175572519083967
PF00450.13-8	1ysc-A-508	0.00141442715700141	707.0	0.028957528957528955
PF00221.10-12	1w27-A-351	0.00146627565982405	682.0	0.01991465149359886
PF00221.10-12	1w27-B-351	0.00146627565982405	682.0	0.01991465149359886
PF00221.10-3	1w27-A-400	0.00146627565982405	682.0	0.014144271570014142
PF00221.10-3	1w27-B-400	0.00146627565982405	682.0	0.014144271570014142
PF00128.15-4	1amy-A-203	0.000250062515628907	3999.0	0.023923444976076562
PF00128.15-4	1bf2-A-401	0.000250062515628907	3999.0	0.013037809647979145
PF00128.15-4	1qho-A-261	0.000250062515628907	3999.0	0.01408450704225352
PF00128.15-4	1uok-A-199	0.000250062515628907	3999.0	0.01821493624772314
PF00128.15-4	1cdg-A-254	0.000250062515628907	3999.0	0.014204545454545449
PF00128.15-4	1cdg-A-256	0.000250062515628907	3999.0	0.014204545454545449
PF00128.15-4	1eo7-A-257	0.000250062515628907	3999.0	0.014204545454545449
PF00128.15-4	1bvz-A-325	0.000250062515628907	3999.0	0.017361111111111112
PF00128.15-4	1bvz-B-325	0.000250062515628907	3999.0	0.017361111111111112
PF00128.15-5	1amy-A-228	0.000250062515628907	3999.0	0.03132530120481928
PF00128.15-5	1bf2-A-461	0.000250062515628907	3999.0	0.011718749999999997
PF00128.15-5	1qho-A-289	0.000250062515628907	3999.0	0.011235955056179778
PF00128.15-5	1cdg-A-284	0.000250062515628907	3999.0	0.011331444759206803
PF00128.15-5	1bvz-A-354	0.000250062515628907	3999.0	0.01384083044982699
PF00128.15-5	1bvz-A-356	0.000250062515628907	3999.0	0.01384083044982699
PF00128.15-5	1bvz-B-354	0.000250062515628907	3999.0	0.01384083044982699
PF00128.15-5	1bvz-B-356	0.000250062515628907	3999.0	0.01384083044982699
PF00128.15-6	1bf2-A-536	0.000250062515628907	3999.0	0.011718749999999997
PF00128.15-6	1qho-A-362	0.000250062515628907	3999.0	0.012658227848101266
PF00128.15-6	1uok-A-329	0.000250062515628907	3999.0	0.016363636363636365
PF00128.15-6	1cdg-A-354	0.000250062515628907	3999.0	0.012765957446808515
PF00128.15-6	1cdg-A-355	0.000250062515628907	3999.0	0.012765957446808515
PF00128.15-6	1bvz-A-421	0.000250062515628907	3999.0	0.015597920277296366
PF00128.15-6	1bvz-B-421	0.000250062515628907	3999.0	0.015597920277296366
PF00459.16-0	1qgx-A-49	0.000647249190938511	1545.0	0.04678362573099414
PF00459.16-1	1ima-A-70	0.000647249190938511	1545.0	0.03731343283582089
PF00459.16-1	1ima-B-70	0.000647249190938511	1545.0	0.03731343283582089
PF00459.16-2	1inp-A-158	0.000647249190938511	1545.0	0.10164835164835165
PF00459.16-2	1ima-A-95	0.000647249190938511	1545.0	0.09019607843137253
PF00459.16-2	1ima-B-95	0.000647249190938511	1545.0	0.09019607843137253
PF00459.16-2	1qgx-A-147	0.000647249190938511	1545.0	0.06547619047619047
PF00459.16-6	1qgx-A-294	0.000647249190938511	1545.0	0.043731778425655975
PF02146.8-0	1szd-A-42	0.00127064803049555	787.0	0.06231454005934719
PF02146.8-0	1szd-A-43	0.00127064803049555	787.0	0.06231454005934719
PF02146.8-0	1szd-A-44	0.00127064803049555	787.0	0.06231454005934719
PF02146.8-0	1szd-A-45	0.00127064803049555	787.0	0.06231454005934719
PF02146.8-1	1szd-A-116	0.00127064803049555	787.0	0.034682080924855495
PF02146.8-1	1szd-A-118	0.00127064803049555	787.0	0.034682080924855495
PF02146.8-2	1szd-A-135	0.00127064803049555	787.0	0.025787965616045842
PF01188.12-0	1muc-A-169	0.000794912559618442	1258.0	0.027322404371584702
PF01188.12-0	1muc-B-169	0.000794912559618442	1258.0	0.027322404371584702
PF01188.12-0	1mdr-A-166	0.000794912559618442	1258.0	0.028571428571428577
PF01188.12-0	2dw7-A-182	0.000794912559618442	1258.0	0.026315789473684213
PF01188.12-0	2dw7-A-184	0.000794912559618442	1258.0	0.026315789473684213
PF01188.12-0	2dw7-B-182	0.000794912559618442	1258.0	0.026315789473684213
PF01188.12-0	2dw7-B-184	0.000794912559618442	1258.0	0.026315789473684213
PF01188.12-0	2dw7-C-182	0.000794912559618442	1258.0	0.026315789473684213
PF01188.12-0	2dw7-C-184	0.000794912559618442	1258.0	0.026315789473684213
PF01188.12-0	2dw7-D-182	0.000794912559618442	1258.0	0.026315789473684213
PF01188.12-0	2dw7-D-184	0.000794912559618442	1258.0	0.026315789473684213
PF01188.12-0	2dw7-E-182	0.000794912559618442	1258.0	0.026315789473684213
PF01188.12-0	2dw7-E-184	0.000794912559618442	1258.0	0.026315789473684213
PF01188.12-0	2dw7-F-182	0.000794912559618442	1258.0	0.026315789473684213
PF01188.12-0	2dw7-F-184	0.000794912559618442	1258.0	0.026315789473684213
PF01188.12-0	2dw7-G-182	0.000794912559618442	1258.0	0.026315789473684213
PF01188.12-0	2dw7-G-184	0.000794912559618442	1258.0	0.026315789473684213
PF01188.12-0	2dw7-H-182	0.000794912559618442	1258.0	0.026315789473684213
PF01188.12-0	2dw7-H-184	0.000794912559618442	1258.0	0.026315789473684213
PF01188.12-0	2dw7-I-182	0.000794912559618442	1258.0	0.026315789473684213
PF01188.12-0	2dw7-I-184	0.000794912559618442	1258.0	0.026315789473684213
PF01188.12-0	2dw7-J-182	0.000794912559618442	1258.0	0.026315789473684213
PF01188.12-0	2dw7-J-184	0.000794912559618442	1258.0	0.026315789473684213
PF01188.12-0	2dw7-K-182	0.000794912559618442	1258.0	0.026315789473684213
PF01188.12-0	2dw7-K-184	0.000794912559618442	1258.0	0.026315789473684213
PF01188.12-0	2dw7-L-182	0.000794912559618442	1258.0	0.026315789473684213
PF01188.12-0	2dw7-L-184	0.000794912559618442	1258.0	0.026315789473684213
PF01188.12-0	2dw7-M-182	0.000794912559618442	1258.0	0.026315789473684213
PF01188.12-0	2dw7-M-184	0.000794912559618442	1258.0	0.026315789473684213
PF01188.12-0	2dw7-N-182	0.000794912559618442	1258.0	0.026315789473684213
PF01188.12-0	2dw7-N-184	0.000794912559618442	1258.0	0.026315789473684213
PF01188.12-0	2dw7-O-182	0.000794912559618442	1258.0	0.026315789473684213
PF01188.12-0	2dw7-O-184	0.000794912559618442	1258.0	0.026315789473684213
PF01188.12-0	2dw7-P-182	0.000794912559618442	1258.0	0.026315789473684213
PF01188.12-0	2dw7-P-184	0.000794912559618442	1258.0	0.026315789473684213
PF01227.13-0	1gtp-A-113	0.00102564102564103	975.0	0.08780487804878048
PF01227.13-0	1gtp-B-113	0.00102564102564103	975.0	0.08780487804878048
PF01227.13-0	1gtp-C-113	0.00102564102564103	975.0	0.08780487804878048
PF01227.13-0	1gtp-D-113	0.00102564102564103	975.0	0.08780487804878048
PF01227.13-0	1gtp-E-113	0.00102564102564103	975.0	0.08780487804878048
PF01227.13-0	1gtp-F-113	0.00102564102564103	975.0	0.08780487804878048
PF01227.13-0	1gtp-G-113	0.00102564102564103	975.0	0.08780487804878048
PF01227.13-0	1gtp-H-113	0.00102564102564103	975.0	0.08780487804878048
PF01227.13-0	1gtp-I-113	0.00102564102564103	975.0	0.08780487804878048
PF01227.13-0	1gtp-J-113	0.00102564102564103	975.0	0.08780487804878048
PF01227.13-0	1gtp-K-113	0.00102564102564103	975.0	0.08780487804878048
PF01227.13-0	1gtp-L-113	0.00102564102564103	975.0	0.08780487804878048
PF01227.13-0	1gtp-M-113	0.00102564102564103	975.0	0.08780487804878048
PF01227.13-0	1gtp-N-113	0.00102564102564103	975.0	0.08780487804878048
PF01227.13-0	1gtp-O-113	0.00102564102564103	975.0	0.08780487804878048
PF01227.13-0	1gtp-P-113	0.00102564102564103	975.0	0.08780487804878048
PF01227.13-0	1gtp-Q-113	0.00102564102564103	975.0	0.08780487804878048
PF01227.13-0	1gtp-R-113	0.00102564102564103	975.0	0.08780487804878048
PF01227.13-0	1gtp-S-113	0.00102564102564103	975.0	0.08780487804878048
PF01227.13-0	1gtp-T-113	0.00102564102564103	975.0	0.08780487804878048
PF01227.13-2	1gtp-A-180	0.00102564102564103	975.0	0.042056074766355145
PF01227.13-2	1gtp-B-180	0.00102564102564103	975.0	0.042056074766355145
PF01227.13-2	1gtp-C-180	0.00102564102564103	975.0	0.042056074766355145
PF01227.13-2	1gtp-D-180	0.00102564102564103	975.0	0.042056074766355145
PF01227.13-2	1gtp-E-180	0.00102564102564103	975.0	0.042056074766355145
PF01227.13-2	1gtp-F-180	0.00102564102564103	975.0	0.042056074766355145
PF01227.13-2	1gtp-G-180	0.00102564102564103	975.0	0.042056074766355145
PF01227.13-2	1gtp-H-180	0.00102564102564103	975.0	0.042056074766355145
PF01227.13-2	1gtp-I-180	0.00102564102564103	975.0	0.042056074766355145
PF01227.13-2	1gtp-J-180	0.00102564102564103	975.0	0.042056074766355145
PF01227.13-2	1gtp-K-180	0.00102564102564103	975.0	0.042056074766355145
PF01227.13-2	1gtp-L-180	0.00102564102564103	975.0	0.042056074766355145
PF01227.13-2	1gtp-M-180	0.00102564102564103	975.0	0.042056074766355145
PF01227.13-2	1gtp-N-180	0.00102564102564103	975.0	0.042056074766355145
PF01227.13-2	1gtp-O-180	0.00102564102564103	975.0	0.042056074766355145
PF01227.13-2	1gtp-P-180	0.00102564102564103	975.0	0.042056074766355145
PF01227.13-2	1gtp-Q-180	0.00102564102564103	975.0	0.042056074766355145
PF01227.13-2	1gtp-R-180	0.00102564102564103	975.0	0.042056074766355145
PF01227.13-2	1gtp-S-180	0.00102564102564103	975.0	0.042056074766355145
PF01227.13-2	1gtp-T-180	0.00102564102564103	975.0	0.042056074766355145
PF00217.10-0	1bg0-A-126	0.00130208333333333	768.0	0.05917159763313608
PF00217.10-3	1bg0-A-225	0.00130208333333333	768.0	0.09146341463414635
PF00217.10-3	1bg0-A-229	0.00130208333333333	768.0	0.09146341463414635
PF00217.10-4	1bg0-A-280	0.00130208333333333	768.0	0.08484848484848485
PF00217.10-5	1bg0-A-309	0.00130208333333333	768.0	0.03170028818443804
PF01557.9-1	1qcn-A-199	0.000740740740740741	1350.0	0.044776119402985065
PF01557.9-2	1qcn-A-237	0.000740740740740741	1350.0	0.05
PF01557.9-3	1qcn-A-253	0.000740740740740741	1350.0	0.0396039603960396
PF00082.13-2	1nlu-A-299	0.000379650721336371	2634.0	0.029772329246935195
PF00082.13-7	1nlu-A-502	0.000379650721336371	2634.0	0.024390243902439022
PF00109.17-4	1dd8-A-163	0.000226757369614512	4410.0	0.09703504043126686
PF00109.17-4	1dd8-B-163	0.000226757369614512	4410.0	0.09703504043126686
PF00109.17-4	1dd8-C-163	0.000226757369614512	4410.0	0.09703504043126686
PF00109.17-4	1dd8-D-163	0.000226757369614512	4410.0	0.09703504043126686
PF00109.17-4	1kas-A-164	0.000226757369614512	4410.0	0.09523809523809525
PF02826.10-2	1j49-A-209	0.000353107344632768	2832.0	0.06031746031746033
PF02826.10-2	1j49-B-209	0.000353107344632768	2832.0	0.06031746031746033
PF02826.10-3	1j49-A-236	0.000353107344632768	2832.0	0.1023102310231023
PF02826.10-3	1j49-B-236	0.000353107344632768	2832.0	0.1023102310231023
PF02826.10-3	2nac-A-285	0.000353107344632768	2832.0	0.0835579514824798
PF02826.10-3	2nac-B-285	0.000353107344632768	2832.0	0.0835579514824798
PF02826.10-4	1j49-A-260	0.000353107344632768	2832.0	0.06031746031746033
PF02826.10-4	1j49-A-265	0.000353107344632768	2832.0	0.06031746031746033
PF02826.10-4	1j49-B-260	0.000353107344632768	2832.0	0.06031746031746033
PF02826.10-4	1j49-B-265	0.000353107344632768	2832.0	0.06031746031746033
PF02826.10-4	2nac-A-314	0.000353107344632768	2832.0	0.04960835509138382
PF02826.10-4	2nac-B-314	0.000353107344632768	2832.0	0.04960835509138382
PF02826.10-5	1j49-A-297	0.000353107344632768	2832.0	0.02769230769230769
PF02826.10-5	1j49-B-297	0.000353107344632768	2832.0	0.02769230769230769
PF02826.10-5	2nac-A-333	0.000353107344632768	2832.0	0.022900763358778622
PF02826.10-5	2nac-B-333	0.000353107344632768	2832.0	0.022900763358778622
PF03446.6-3	2pgd-A-131	0.000472589792060492	2116.0	0.06843267108167772
PF01467.17-3	1b6t-A-129	0.000509683995922528	1962.0	0.045751633986928095
PF01467.17-3	1b6t-B-129	0.000509683995922528	1962.0	0.045751633986928095
PF00075.15-4	1rdd-A-124	0.000242954324586978	4116.0	0.061224489795918366
PF02952.8-0	1fui-A-361	0.0120481927710843	83.0	0.03677758318739055
PF02952.8-0	1fui-B-361	0.0120481927710843	83.0	0.03677758318739055
PF02952.8-0	1fui-C-361	0.0120481927710843	83.0	0.03677758318739055
PF02952.8-0	1fui-D-361	0.0120481927710843	83.0	0.03677758318739055
PF02952.8-0	1fui-E-361	0.0120481927710843	83.0	0.03677758318739055
PF02952.8-0	1fui-F-361	0.0120481927710843	83.0	0.03677758318739055
PF07858.3-1	1nu3-A-99	0.0192307692307692	52.0	0.13636363636363635
PF07858.3-1	1nu3-B-99	0.0192307692307692	52.0	0.13636363636363635
PF07858.3-1	1nww-A-99	0.0192307692307692	52.0	0.13636363636363635
PF07858.3-1	1nww-B-99	0.0192307692307692	52.0	0.13636363636363635
PF07858.3-2	1nu3-A-132	0.0192307692307692	52.0	0.13636363636363635
PF07858.3-2	1nu3-B-132	0.0192307692307692	52.0	0.13636363636363635
PF07858.3-2	1nww-A-132	0.0192307692307692	52.0	0.13636363636363635
PF07858.3-2	1nww-B-132	0.0192307692307692	52.0	0.13636363636363635
PF00821.9-8	1nhx-A-405	0.00153139356814701	653.0	0.03488372093023255
PF00821.9-3	1nhx-A-264	0.00153139356814701	653.0	0.02467105263157895
PF00657.13-0	1pp4-A-26	0.000538793103448276	1856.0	0.03719008264462809
PF00657.13-0	1pp4-B-26	0.000538793103448276	1856.0	0.03719008264462809
PF00657.13-0	1bwp-A-47	0.000538793103448276	1856.0	0.04017857142857143
PF00657.13-1	1pp4-A-59	0.000538793103448276	1856.0	0.024489795918367346
PF00657.13-1	1pp4-B-59	0.000538793103448276	1856.0	0.024489795918367346
PF00657.13-1	1bwp-A-74	0.000538793103448276	1856.0	0.026431718061674013
PF00657.13-2	1bwp-A-47	0.000538793103448276	1856.0	0.03097345132743362
PF00657.13-4	1pp4-A-91	0.000538793103448276	1856.0	0.02032520325203252
PF00657.13-4	1pp4-B-91	0.000538793103448276	1856.0	0.02032520325203252
PF00657.13-4	1bwp-A-104	0.000538793103448276	1856.0	0.021929824561403504
PF00657.13-5	1pp4-A-91	0.000538793103448276	1856.0	0.054621848739495805
PF00657.13-5	1pp4-B-91	0.000538793103448276	1856.0	0.054621848739495805
PF00657.13-6	1bwp-A-104	0.000538793103448276	1856.0	0.06392694063926942
PF00657.13-8	1pp4-A-209	0.000538793103448276	1856.0	0.03719008264462809
PF00657.13-8	1pp4-A-212	0.000538793103448276	1856.0	0.03719008264462809
PF00657.13-8	1pp4-B-209	0.000538793103448276	1856.0	0.03719008264462809
PF00657.13-8	1pp4-B-212	0.000538793103448276	1856.0	0.03719008264462809
PF00657.13-8	1bwp-A-192	0.000538793103448276	1856.0	0.04017857142857143
PF00657.13-8	1bwp-A-195	0.000538793103448276	1856.0	0.04017857142857143
PF01327.12-1	1bs4-A-46	0.00107066381156317	934.0	0.1258278145695364
PF01327.12-1	1bs4-A-51	0.00107066381156317	934.0	0.1258278145695364
PF01327.12-1	1bsj-A-46	0.00107066381156317	934.0	0.1258278145695364
PF01327.12-1	1bsj-A-51	0.00107066381156317	934.0	0.1258278145695364
PF01327.12-2	1bs4-A-92	0.00107066381156317	934.0	0.055900621118012424
PF01327.12-2	1bsj-A-92	0.00107066381156317	934.0	0.055900621118012424
PF01327.12-3	1bs4-A-134	0.00107066381156317	934.0	0.1038961038961039
PF01327.12-3	1bsj-A-134	0.00107066381156317	934.0	0.1038961038961039
PF00398.11-1	1qam-A-38	0.00100704934541793	993.0	0.06521739130434781
PF00398.11-2	1qam-A-59	0.00100704934541793	993.0	0.05603448275862069
PF00574.14-0	1tyf-A-82	0.000812347684809098	1231.0	0.11827956989247315
PF00574.14-0	1tyf-B-82	0.000812347684809098	1231.0	0.11827956989247315
PF00574.14-0	1tyf-C-82	0.000812347684809098	1231.0	0.11827956989247315
PF00574.14-0	1tyf-D-82	0.000812347684809098	1231.0	0.11827956989247315
PF00574.14-0	1tyf-E-82	0.000812347684809098	1231.0	0.11827956989247315
PF00574.14-0	1tyf-F-82	0.000812347684809098	1231.0	0.11827956989247315
PF00574.14-0	1tyf-G-82	0.000812347684809098	1231.0	0.11827956989247315
PF00574.14-0	1tyf-H-82	0.000812347684809098	1231.0	0.11827956989247315
PF00574.14-0	1tyf-I-82	0.000812347684809098	1231.0	0.11827956989247315
PF00574.14-0	1tyf-J-82	0.000812347684809098	1231.0	0.11827956989247315
PF00574.14-0	1tyf-K-82	0.000812347684809098	1231.0	0.11827956989247315
PF00574.14-0	1tyf-L-82	0.000812347684809098	1231.0	0.11827956989247315
PF00574.14-0	1tyf-M-82	0.000812347684809098	1231.0	0.11827956989247315
PF00574.14-0	1tyf-N-82	0.000812347684809098	1231.0	0.11827956989247315
PF00574.14-1	1tyf-A-111	0.000812347684809098	1231.0	0.1366120218579235
PF00574.14-1	1tyf-A-112	0.000812347684809098	1231.0	0.1366120218579235
PF00574.14-1	1tyf-B-111	0.000812347684809098	1231.0	0.1366120218579235
PF00574.14-1	1tyf-B-112	0.000812347684809098	1231.0	0.1366120218579235
PF00574.14-1	1tyf-C-111	0.000812347684809098	1231.0	0.1366120218579235
PF00574.14-1	1tyf-C-112	0.000812347684809098	1231.0	0.1366120218579235
PF00574.14-1	1tyf-D-111	0.000812347684809098	1231.0	0.1366120218579235
PF00574.14-1	1tyf-D-112	0.000812347684809098	1231.0	0.1366120218579235
PF00574.14-1	1tyf-E-111	0.000812347684809098	1231.0	0.1366120218579235
PF00574.14-1	1tyf-E-112	0.000812347684809098	1231.0	0.1366120218579235
PF00574.14-1	1tyf-F-111	0.000812347684809098	1231.0	0.1366120218579235
PF00574.14-1	1tyf-F-112	0.000812347684809098	1231.0	0.1366120218579235
PF00574.14-1	1tyf-G-111	0.000812347684809098	1231.0	0.1366120218579235
PF00574.14-1	1tyf-G-112	0.000812347684809098	1231.0	0.1366120218579235
PF00574.14-1	1tyf-H-111	0.000812347684809098	1231.0	0.1366120218579235
PF00574.14-1	1tyf-H-112	0.000812347684809098	1231.0	0.1366120218579235
PF00574.14-1	1tyf-I-111	0.000812347684809098	1231.0	0.1366120218579235
PF00574.14-1	1tyf-I-112	0.000812347684809098	1231.0	0.1366120218579235
PF00574.14-1	1tyf-J-111	0.000812347684809098	1231.0	0.1366120218579235
PF00574.14-1	1tyf-J-112	0.000812347684809098	1231.0	0.1366120218579235
PF00574.14-1	1tyf-K-111	0.000812347684809098	1231.0	0.1366120218579235
PF00574.14-1	1tyf-K-112	0.000812347684809098	1231.0	0.1366120218579235
PF00574.14-1	1tyf-L-111	0.000812347684809098	1231.0	0.1366120218579235
PF00574.14-1	1tyf-L-112	0.000812347684809098	1231.0	0.1366120218579235
PF00574.14-1	1tyf-M-111	0.000812347684809098	1231.0	0.1366120218579235
PF00574.14-1	1tyf-M-112	0.000812347684809098	1231.0	0.1366120218579235
PF00574.14-1	1tyf-N-111	0.000812347684809098	1231.0	0.1366120218579235
PF00574.14-1	1tyf-N-112	0.000812347684809098	1231.0	0.1366120218579235
PF00574.14-2	1tyf-A-136	0.000812347684809098	1231.0	0.10052910052910054
PF00574.14-2	1tyf-B-136	0.000812347684809098	1231.0	0.10052910052910054
PF00574.14-2	1tyf-C-136	0.000812347684809098	1231.0	0.10052910052910054
PF00574.14-2	1tyf-D-136	0.000812347684809098	1231.0	0.10052910052910054
PF00574.14-2	1tyf-E-136	0.000812347684809098	1231.0	0.10052910052910054
PF00574.14-2	1tyf-F-136	0.000812347684809098	1231.0	0.10052910052910054
PF00574.14-2	1tyf-G-136	0.000812347684809098	1231.0	0.10052910052910054
PF00574.14-2	1tyf-H-136	0.000812347684809098	1231.0	0.10052910052910054
PF00574.14-2	1tyf-I-136	0.000812347684809098	1231.0	0.10052910052910054
PF00574.14-2	1tyf-J-136	0.000812347684809098	1231.0	0.10052910052910054
PF00574.14-2	1tyf-K-136	0.000812347684809098	1231.0	0.10052910052910054
PF00574.14-2	1tyf-L-136	0.000812347684809098	1231.0	0.10052910052910054
PF00574.14-2	1tyf-M-136	0.000812347684809098	1231.0	0.10052910052910054
PF00574.14-2	1tyf-N-136	0.000812347684809098	1231.0	0.10052910052910054
PF00574.14-3	1tyf-A-185	0.000812347684809098	1231.0	0.10638297872340424
PF00574.14-3	1tyf-B-185	0.000812347684809098	1231.0	0.10638297872340424
PF00574.14-3	1tyf-C-185	0.000812347684809098	1231.0	0.10638297872340424
PF00574.14-3	1tyf-D-185	0.000812347684809098	1231.0	0.10638297872340424
PF00574.14-3	1tyf-E-185	0.000812347684809098	1231.0	0.10638297872340424
PF00574.14-3	1tyf-F-185	0.000812347684809098	1231.0	0.10638297872340424
PF00574.14-3	1tyf-G-185	0.000812347684809098	1231.0	0.10638297872340424
PF00574.14-3	1tyf-H-185	0.000812347684809098	1231.0	0.10638297872340424
PF00574.14-3	1tyf-I-185	0.000812347684809098	1231.0	0.10638297872340424
PF00574.14-3	1tyf-J-185	0.000812347684809098	1231.0	0.10638297872340424
PF00574.14-3	1tyf-K-185	0.000812347684809098	1231.0	0.10638297872340424
PF00574.14-3	1tyf-L-185	0.000812347684809098	1231.0	0.10638297872340424
PF00574.14-3	1tyf-M-185	0.000812347684809098	1231.0	0.10638297872340424
PF00574.14-3	1tyf-N-185	0.000812347684809098	1231.0	0.10638297872340424
PF01223.14-1	1smn-A-108	0.00244498777506112	409.0	0.02298850574712644
PF01223.14-1	1smn-A-110	0.00244498777506112	409.0	0.02298850574712644
PF01223.14-1	1smn-B-108	0.00244498777506112	409.0	0.02298850574712644
PF01223.14-1	1smn-B-110	0.00244498777506112	409.0	0.02298850574712644
PF01223.14-2	1smn-A-140	0.00244498777506112	409.0	0.08979591836734692
PF01223.14-2	1smn-B-140	0.00244498777506112	409.0	0.08979591836734692
PF09056.2-0	1it4-A-93	0.0454545454545455	22.0	0.3333333333333333
PF00206.11-2	1fuq-A-187	0.00043956043956044	2275.0	0.0684931506849315
PF00206.11-2	1fuq-A-188	0.00043956043956044	2275.0	0.0684931506849315
PF00206.11-2	1fuq-B-188	0.00043956043956044	2275.0	0.0684931506849315
PF00206.11-5	1fuq-A-324	0.00043956043956044	2275.0	0.033112582781456956
PF00206.11-5	1fuq-B-324	0.00043956043956044	2275.0	0.033112582781456956
PF00206.11-5	1c3c-A-269	0.00043956043956044	2275.0	0.03597122302158273
PF00463.12-3	1f8m-A-180	0.00147710487444609	677.0	0.12894736842105264
PF00463.12-3	1f8m-A-191	0.00147710487444609	677.0	0.12894736842105264
PF00463.12-3	1f8m-B-180	0.00147710487444609	677.0	0.12894736842105264
PF00463.12-3	1f8m-B-191	0.00147710487444609	677.0	0.12894736842105264
PF00463.12-3	1f8m-C-180	0.00147710487444609	677.0	0.12894736842105264
PF00463.12-3	1f8m-C-191	0.00147710487444609	677.0	0.12894736842105264
PF00463.12-3	1f8m-D-180	0.00147710487444609	677.0	0.12894736842105264
PF00463.12-3	1f8m-D-191	0.00147710487444609	677.0	0.12894736842105264
PF00463.12-4	1f8m-A-228	0.00147710487444609	677.0	0.041262135922330107
PF00463.12-4	1f8m-B-228	0.00147710487444609	677.0	0.041262135922330107
PF00463.12-4	1f8m-C-228	0.00147710487444609	677.0	0.041262135922330107
PF00463.12-4	1f8m-D-228	0.00147710487444609	677.0	0.041262135922330107
PF09198.1-1	1c3j-A-22	0.5	2.0	0.04451038575667657
PF00545.11-0	1b2m-A-66	0.00666666666666667	150.0	0.11965811965811966
PF00545.11-0	1b2m-B-66	0.00666666666666667	150.0	0.11965811965811966
PF00545.11-0	1rtu-A-41	0.00666666666666667	150.0	0.16161616161616163
PF00545.11-0	1de3-A-123	0.00666666666666667	150.0	0.11250000000000002
PF00545.11-1	1b2m-A-84	0.00666666666666667	150.0	0.07377049180327869
PF00545.11-1	1b2m-B-84	0.00666666666666667	150.0	0.07377049180327869
PF00545.11-1	1rtu-A-62	0.00666666666666667	150.0	0.08490566037735849
PF00545.11-1	1c54-A-54	0.00666666666666667	150.0	0.10227272727272729
PF00545.11-1	1pyl-A-122	0.00666666666666667	150.0	0.05806451612903226
PF00545.11-1	1pyl-B-122	0.00666666666666667	150.0	0.05806451612903226
PF00545.11-2	1c54-A-54	0.00666666666666667	150.0	0.21250000000000002
PF00545.11-2	1c54-A-65	0.00666666666666667	150.0	0.21250000000000002
PF00545.11-2	1pyl-A-133	0.00666666666666667	150.0	0.05806451612903226
PF00545.11-2	1pyl-B-133	0.00666666666666667	150.0	0.05806451612903226
PF00545.11-3	1b2m-A-118	0.00666666666666667	150.0	0.07377049180327869
PF00545.11-3	1b2m-B-118	0.00666666666666667	150.0	0.07377049180327869
PF00545.11-3	1rtu-A-101	0.00666666666666667	150.0	0.09523809523809525
PF00545.11-3	1de3-A-164	0.00666666666666667	150.0	0.053254437869822494
PF00545.11-3	1c54-A-85	0.00666666666666667	150.0	0.10227272727272729
PF00545.11-3	1pyl-A-152	0.00666666666666667	150.0	0.05806451612903226
PF00545.11-3	1pyl-B-152	0.00666666666666667	150.0	0.05806451612903226
PF00457.8-0	1bvv-A-106	0.0036231884057971	276.0	0.13829787234042554
PF00457.8-3	1bvv-A-200	0.0036231884057971	276.0	0.07537688442211053
PF01088.12-4	1uch-A-89	0.003690036900369	271.0	0.10000000000000002
PF01088.12-4	1uch-A-95	0.003690036900369	271.0	0.10000000000000002
PF01088.12-4	1cmx-A-84	0.003690036900369	271.0	0.09722222222222224
PF01088.12-4	1cmx-A-90	0.003690036900369	271.0	0.09722222222222224
PF01088.12-6	1uch-A-169	0.003690036900369	271.0	0.03125
PF01088.12-6	1cmx-A-166	0.003690036900369	271.0	0.03043478260869565
PF01088.12-7	1uch-A-184	0.003690036900369	271.0	0.10526315789473682
PF01088.12-7	1cmx-A-181	0.003690036900369	271.0	0.09722222222222224
PF01501.11-5	1ga8-A-153	0.00141843971631206	705.0	0.06484641638225255
PF01501.11-6	1ga8-A-189	0.00141843971631206	705.0	0.029702970297029705
PF00702.17-0	1rql-A-12	9.7012029491657e-05	10308.0	0.034749034749034756
PF00702.17-0	1rql-B-12	9.7012029491657e-05	10308.0	0.034749034749034756
PF00702.17-0	1qh9-A-10	9.7012029491657e-05	10308.0	0.04017857142857143
PF00702.17-0	1l7n-A-11	9.7012029491657e-05	10308.0	0.04433497536945812
PF00702.17-0	1l7n-A-12	9.7012029491657e-05	10308.0	0.04433497536945812
PF00702.17-0	1l7n-A-13	9.7012029491657e-05	10308.0	0.04433497536945812
PF00702.17-0	1qq5-A-12	9.7012029491657e-05	10308.0	0.03673469387755103
PF00702.17-0	1qq5-A-8	9.7012029491657e-05	10308.0	0.03673469387755103
PF00702.17-0	1qq5-B-12	9.7012029491657e-05	10308.0	0.03673469387755103
PF00702.17-0	1qq5-B-8	9.7012029491657e-05	10308.0	0.03673469387755103
PF00702.17-1	1lvh-A-114	9.7012029491657e-05	10308.0	0.11000000000000001
PF00702.17-1	1lvh-B-114	9.7012029491657e-05	10308.0	0.11000000000000001
PF00702.17-1	1qh9-A-118	9.7012029491657e-05	10308.0	0.1042654028436019
PF00702.17-2	1rql-A-45	9.7012029491657e-05	10308.0	0.034749034749034756
PF00702.17-2	1rql-A-49	9.7012029491657e-05	10308.0	0.034749034749034756
PF00702.17-2	1rql-A-53	9.7012029491657e-05	10308.0	0.034749034749034756
PF00702.17-2	1rql-B-45	9.7012029491657e-05	10308.0	0.034749034749034756
PF00702.17-2	1rql-B-49	9.7012029491657e-05	10308.0	0.034749034749034756
PF00702.17-2	1rql-B-53	9.7012029491657e-05	10308.0	0.034749034749034756
PF00702.17-2	1lvh-A-145	9.7012029491657e-05	10308.0	0.042253521126760556
PF00702.17-2	1lvh-B-145	9.7012029491657e-05	10308.0	0.042253521126760556
PF00702.17-2	1qq5-A-147	9.7012029491657e-05	10308.0	0.03673469387755103
PF00702.17-2	1qq5-B-147	9.7012029491657e-05	10308.0	0.03673469387755103
PF00702.17-3	1qh9-A-180	9.7012029491657e-05	10308.0	0.04017857142857143
PF00702.17-3	1l7n-A-171	9.7012029491657e-05	10308.0	0.04433497536945812
PF00702.17-3	1qq5-A-171	9.7012029491657e-05	10308.0	0.03673469387755103
PF00702.17-3	1qq5-A-173	9.7012029491657e-05	10308.0	0.03673469387755103
PF00702.17-3	1qq5-A-175	9.7012029491657e-05	10308.0	0.03673469387755103
PF00702.17-3	1qq5-A-176	9.7012029491657e-05	10308.0	0.03673469387755103
PF00702.17-3	1qq5-B-171	9.7012029491657e-05	10308.0	0.03673469387755103
PF00702.17-3	1qq5-B-173	9.7012029491657e-05	10308.0	0.03673469387755103
PF00702.17-3	1qq5-B-175	9.7012029491657e-05	10308.0	0.03673469387755103
PF00702.17-3	1qq5-B-176	9.7012029491657e-05	10308.0	0.03673469387755103
PF02446.8-5	1cwy-A-395	0.00273224043715847	366.0	0.022448979591836737
PF02446.8-2	1cwy-A-293	0.00273224043715847	366.0	0.0245398773006135
PF02446.8-3	1cwy-A-340	0.00273224043715847	366.0	0.026639344262295084
PF00885.10-2	1rvv-1-88	0.00160513643659711	623.0	0.18320610687022904
PF00885.10-2	1rvv-2-88	0.00160513643659711	623.0	0.18320610687022904
PF00885.10-2	1rvv-3-88	0.00160513643659711	623.0	0.18320610687022904
PF00885.10-2	1rvv-4-88	0.00160513643659711	623.0	0.18320610687022904
PF00885.10-2	1rvv-A-88	0.00160513643659711	623.0	0.18320610687022904
PF00885.10-2	1rvv-B-88	0.00160513643659711	623.0	0.18320610687022904
PF00885.10-2	1rvv-C-88	0.00160513643659711	623.0	0.18320610687022904
PF00885.10-2	1rvv-D-88	0.00160513643659711	623.0	0.18320610687022904
PF00885.10-2	1rvv-E-88	0.00160513643659711	623.0	0.18320610687022904
PF00885.10-2	1rvv-F-88	0.00160513643659711	623.0	0.18320610687022904
PF00885.10-2	1rvv-G-88	0.00160513643659711	623.0	0.18320610687022904
PF00885.10-2	1rvv-H-88	0.00160513643659711	623.0	0.18320610687022904
PF00885.10-2	1rvv-I-88	0.00160513643659711	623.0	0.18320610687022904
PF00885.10-2	1rvv-J-88	0.00160513643659711	623.0	0.18320610687022904
PF00885.10-2	1rvv-K-88	0.00160513643659711	623.0	0.18320610687022904
PF00885.10-2	1rvv-L-88	0.00160513643659711	623.0	0.18320610687022904
PF00885.10-2	1rvv-M-88	0.00160513643659711	623.0	0.18320610687022904
PF00885.10-2	1rvv-N-88	0.00160513643659711	623.0	0.18320610687022904
PF00885.10-2	1rvv-O-88	0.00160513643659711	623.0	0.18320610687022904
PF00885.10-2	1rvv-P-88	0.00160513643659711	623.0	0.18320610687022904
PF00885.10-2	1rvv-Q-88	0.00160513643659711	623.0	0.18320610687022904
PF00885.10-2	1rvv-R-88	0.00160513643659711	623.0	0.18320610687022904
PF00885.10-2	1rvv-S-88	0.00160513643659711	623.0	0.18320610687022904
PF00885.10-2	1rvv-T-88	0.00160513643659711	623.0	0.18320610687022904
PF00885.10-2	1rvv-U-88	0.00160513643659711	623.0	0.18320610687022904
PF00885.10-2	1rvv-V-88	0.00160513643659711	623.0	0.18320610687022904
PF00885.10-2	1rvv-W-88	0.00160513643659711	623.0	0.18320610687022904
PF00885.10-2	1rvv-X-88	0.00160513643659711	623.0	0.18320610687022904
PF00885.10-2	1rvv-Y-88	0.00160513643659711	623.0	0.18320610687022904
PF00885.10-2	1rvv-Z-88	0.00160513643659711	623.0	0.18320610687022904
PF05173.5-0	1arz-A-159	0.0018450184501845	542.0	0.0703125
PF05173.5-0	1arz-A-163	0.0018450184501845	542.0	0.0703125
PF05173.5-0	1arz-B-159	0.0018450184501845	542.0	0.0703125
PF05173.5-0	1arz-B-163	0.0018450184501845	542.0	0.0703125
PF05173.5-0	1arz-C-159	0.0018450184501845	542.0	0.0703125
PF05173.5-0	1arz-C-163	0.0018450184501845	542.0	0.0703125
PF05173.5-0	1arz-D-159	0.0018450184501845	542.0	0.0703125
PF05173.5-0	1arz-D-163	0.0018450184501845	542.0	0.0703125
PF00793.11-7	1q3n-A-202	0.00085397096498719	1171.0	0.03260869565217392
PF00759.10-5	1js4-A-470	0.00206611570247934	484.0	0.025611175785797434
PF00759.10-5	1js4-B-470	0.00206611570247934	484.0	0.025611175785797434
PF00759.10-6	1js4-A-101	0.00206611570247934	484.0	0.037691401648998826
PF00759.10-6	1js4-A-104	0.00206611570247934	484.0	0.037691401648998826
PF00759.10-6	1js4-B-101	0.00206611570247934	484.0	0.037691401648998826
PF00759.10-6	1js4-B-104	0.00206611570247934	484.0	0.037691401648998826
PF00215.15-1	1eix-A-44	0.00111607142857143	896.0	0.03797468354430379
PF00215.15-1	1eix-B-44	0.00111607142857143	896.0	0.03797468354430379
PF00215.15-1	1eix-C-44	0.00111607142857143	896.0	0.03797468354430379
PF00215.15-1	1eix-D-44	0.00111607142857143	896.0	0.03797468354430379
PF00215.15-1	1q6l-A-36	0.00111607142857143	896.0	0.04326923076923076
PF00215.15-1	1q6l-A-37	0.00111607142857143	896.0	0.04326923076923076
PF00215.15-1	1q6l-B-36	0.00111607142857143	896.0	0.04326923076923076
PF00215.15-1	1q6l-B-37	0.00111607142857143	896.0	0.04326923076923076
PF00215.15-2	1eix-A-71	0.00111607142857143	896.0	0.051282051282051266
PF00215.15-2	1eix-A-73	0.00111607142857143	896.0	0.051282051282051266
PF00215.15-2	1eix-A-76	0.00111607142857143	896.0	0.051282051282051266
PF00215.15-2	1eix-B-71	0.00111607142857143	896.0	0.051282051282051266
PF00215.15-2	1eix-B-73	0.00111607142857143	896.0	0.051282051282051266
PF00215.15-2	1eix-B-76	0.00111607142857143	896.0	0.051282051282051266
PF00215.15-2	1eix-C-71	0.00111607142857143	896.0	0.051282051282051266
PF00215.15-2	1eix-C-73	0.00111607142857143	896.0	0.051282051282051266
PF00215.15-2	1eix-C-76	0.00111607142857143	896.0	0.051282051282051266
PF00215.15-2	1eix-D-71	0.00111607142857143	896.0	0.051282051282051266
PF00215.15-2	1eix-D-73	0.00111607142857143	896.0	0.051282051282051266
PF00215.15-2	1eix-D-76	0.00111607142857143	896.0	0.051282051282051266
PF00215.15-2	1dbt-A-60	0.00111607142857143	896.0	0.052631578947368404
PF00215.15-2	1dbt-A-62	0.00111607142857143	896.0	0.052631578947368404
PF00215.15-2	1dbt-B-60	0.00111607142857143	896.0	0.052631578947368404
PF00215.15-2	1dbt-B-62	0.00111607142857143	896.0	0.052631578947368404
PF00215.15-2	1dbt-C-60	0.00111607142857143	896.0	0.052631578947368404
[truncated: 977 more rows]
